# Supplementary material for: N,N′-Dicyclo­hexyl-N′′-(3-fluoro­benzo­yl)-N,N′-dimethyl­phospho­ric triamide
Source: Acta Crystallogr Sect E Struct Rep Online. 2011 Oct 22;67(Pt 11):o3028–9. doi: 10.1107/S1600536811043017 (PMC3247424; doi:10.1107/S1600536811043017)
Supplement: Supplementary file 1 [file e-67-o3028-sup1.cif]

##############################################################################
###                                                                        ###
###           Electronic papers (Acta Crystallographica Section C)         ###
###                                                                        ###
##############################################################################
#                                                                            #
# This paper is published electronically. It meets the data-validation       #
# criteria for publication in Acta Crystallographica Section C.              #
# The submission has been checked by a Section C Co-editor though the text   #
# in _publ_section_comments is the responsibility of the authors.            #
#                                                                            #
# Electronic papers are listed in the printed contents pages of an issue of  #
# Acta Crystallographica Section C within two months of acceptance and are   #
# available by email and via the online contents pages for that issue.       #
#                                                                            #
# Software is freely available for graphical display of the structure(s) in  #
# this CIF.  For information consult the CIF home page http://www.iucr.org/  #
# cif/home.html                                                              #
#                                                                            #
#            Copyright International Union of Crystallography                #
#                                                                            #
##############################################################################
data_I
_audit_creation_method     SHELXL97
_chemical_name_systematic
;
<i>N</i>,<i>N</i>'-Dicyclohexyl-<i>N</i>''-(3-fluorobenzoyl)-
<i>N</i>,<i>N</i>'-dimethylphosphoric triamide
;
_chemical_name_common     ?
_chemical_formula_moiety     'C21 H33 F N3 O2 P'
_chemical_formula_sum     'C21 H33 F N3 O2 P'
_chemical_formula_iupac     'C21 H33 F N3 O2 P'
_chemical_formula_weight     409.47
_chemical_melting_point     ?
_symmetry_cell_setting     monoclinic
_symmetry_space_group_name_H-M     'C 2/c'
_symmetry_space_group_name_Hall     '-C 2yc'
loop_
    _symmetry_equiv_pos_as_xyz
    'x, y, z'
    '-x, y, -z+1/2'
    'x+1/2, y+1/2, z'
    '-x+1/2, y+1/2, -z+1/2'
    '-x, -y, -z'
    'x, -y, z-1/2'
    '-x+1/2, -y+1/2, -z'
    'x+1/2, -y+1/2, z-1/2'
_cell_length_a     22.6634(8)
_cell_length_b     12.9587(5)
_cell_length_c     17.6627(7)
_cell_angle_alpha     90.00
_cell_angle_beta     119.0610(10)
_cell_angle_gamma     90.00
_cell_volume     4534.3(3)
_cell_formula_units_Z     8
_cell_measurement_reflns_used     8133
_cell_measurement_theta_min     2.43
_cell_measurement_theta_max     26.99
_cell_measurement_temperature     296(2)
_exptl_crystal_description     cubic
_exptl_crystal_colour     colourless
_exptl_crystal_size_max     0.32
_exptl_crystal_size_mid     0.28
_exptl_crystal_size_min     0.16
_exptl_crystal_density_diffrn     1.200
_exptl_crystal_density_meas     ?
_exptl_crystal_density_method     'not measured'
_exptl_crystal_F_000     1760
_exptl_absorpt_coefficient_mu     0.150
_exptl_absorpt_correction_type     multi-scan
_exptl_absorpt_process_details     '(SADABS; Sheldrick, 2008)'
_exptl_absorpt_correction_T_min     0.6576
_exptl_absorpt_correction_T_max     0.7455
_exptl_special_details
;
;
_diffrn_ambient_temperature     296(2)
_diffrn_radiation_type     MoK\a
_diffrn_radiation_wavelength     0.71073
_diffrn_radiation_source     'fine-focus sealed tube'
_diffrn_radiation_monochromator     graphite
_diffrn_measurement_device_type     'Bruker APEXII CCD'
_diffrn_measurement_method     '\f and \w'
_diffrn_detector_area_resol_mean     ?
_diffrn_reflns_number     20958
_diffrn_reflns_av_R_equivalents     0.0308
_diffrn_reflns_av_sigmaI/netI     0.0245
_diffrn_reflns_theta_min     2.57
_diffrn_reflns_theta_max     25.50
_diffrn_reflns_theta_full     25.50
_diffrn_measured_fraction_theta_max     0.998
_diffrn_measured_fraction_theta_full     0.998
_diffrn_reflns_limit_h_min     -27
_diffrn_reflns_limit_h_max     27
_diffrn_reflns_limit_k_min     -15
_diffrn_reflns_limit_k_max     15
_diffrn_reflns_limit_l_min     -21
_diffrn_reflns_limit_l_max     21
_diffrn_standards_number     ?
_diffrn_standards_interval_count     ?
_diffrn_standards_interval_time     ?
_diffrn_standards_decay_%     ?
_refine_special_details
;
Refinement of <i>F</i>^2^ against ALL reflections. The weighted <i>R</i>-factor
<i>wR</i> and goodness of fit <i>S</i> are based on <i>F</i>^2^, conventional
<i>R</i>-factors <i>R</i> are based on <i>F</i>, with <i>F</i> set to zero for
negative <i>F</i>^2^. The threshold expression of <i>F</i>^2^ >
2\s(<i>F</i>^2^) is used only for calculating <i>R</i>-factors(gt) <i>etc</i>.
and is not relevant to the choice of reflections for refinement.
<i>R</i>-factors based on <i>F</i>^2^ are statistically about twice as large
as those based on <i>F</i>, and <i>R</i>-factors based on ALL data will be
even larger.
;
_reflns_number_total     4228
_reflns_number_gt     3254
_reflns_threshold_expression     I>2\s(I)
_refine_ls_structure_factor_coef     Fsqd
_refine_ls_matrix_type     full
_refine_ls_R_factor_all     0.0655
_refine_ls_R_factor_gt     0.0493
_refine_ls_wR_factor_gt     0.1414
_refine_ls_wR_factor_ref     0.1572
_refine_ls_goodness_of_fit_ref     1.023
_refine_ls_restrained_S_all     1.024
_refine_ls_number_reflns     4228
_refine_ls_number_parameters     257
_refine_ls_number_restraints     1
_refine_ls_hydrogen_treatment     mixed
_refine_ls_weighting_scheme     calc
_refine_ls_weighting_details
       'calc w = 1/[\s^2^(Fo^2^)+(0.0936P)^2^+3.0653P] where P=(Fo^2^+2Fc^2^)/3'
_atom_sites_solution_hydrogens     geom
_atom_sites_solution_primary     direct
_atom_sites_solution_secondary     difmap
_refine_ls_shift/su_max     0.000
_refine_ls_shift/su_mean     0.000
_refine_diff_density_max     0.933
_refine_diff_density_min     -0.292
_refine_ls_extinction_method     none
_refine_ls_extinction_coef     ?
loop_
    _atom_type_symbol
    _atom_type_description
    _atom_type_scat_dispersion_real
    _atom_type_scat_dispersion_imag
    _atom_type_scat_source
    'C' 'C' 0.0033 0.0016
                         'International Tables Vol C Tables 4.2.6.8 and 6.1.1.4'
    'H' 'H' 0.0000 0.0000
                         'International Tables Vol C Tables 4.2.6.8 and 6.1.1.4'
    'N' 'N' 0.0061 0.0033
                         'International Tables Vol C Tables 4.2.6.8 and 6.1.1.4'
    'O' 'O' 0.0106 0.0060
                         'International Tables Vol C Tables 4.2.6.8 and 6.1.1.4'
    'F' 'F' 0.0171 0.0103
                         'International Tables Vol C Tables 4.2.6.8 and 6.1.1.4'
    'P' 'P' 0.1023 0.0942
                         'International Tables Vol C Tables 4.2.6.8 and 6.1.1.4'
_computing_data_collection     'APEX2 (Bruker, 2007)'
_computing_cell_refinement     'SAINT (Bruker, 2007)'
_computing_data_reduction     'SAINT (Bruker, 2007)'
_computing_structure_solution     'SHELXS97 (Sheldrick, 2008)'
_computing_structure_refinement     'SHELXL97 (Sheldrick, 2008)'
_computing_molecular_graphics     'XPW (Siemens, 1996)'
_computing_publication_material
;
SHELXTL (Sheldrick, 2008) and enCIFer (Allen <i>et al.</i>,
2004)
;
loop_
    _atom_site_type_symbol
    _atom_site_label
    _atom_site_fract_x
    _atom_site_fract_y
    _atom_site_fract_z
    _atom_site_U_iso_or_equiv
    _atom_site_adp_type
    _atom_site_calc_flag
    _atom_site_refinement_flags
    _atom_site_occupancy
    _atom_site_symmetry_multiplicity
    _atom_site_disorder_assembly
    _atom_site_disorder_group
    P P1 0.19691(2) 0.87686(4) 0.02588(3) 0.03552(19) Uani d . 1 1 . .
    O O2 0.30019(9) 0.98806(14) 0.18782(12) 0.0637(5) Uani d . 1 1 . .
    F F1 0.46037(14) 0.6077(2) 0.31270(17) 0.1416(10) Uani d . 1 1 . .
    O O1 0.16844(7) 0.78142(11) -0.02507(9) 0.0426(4) Uani d . 1 1 . .
    N N1 0.27588(8) 0.84697(15) 0.10211(11) 0.0370(4) Uani d D 1 1 . .
    C C1 0.31644(10) 0.90341(18) 0.17448(13) 0.0417(5) Uani d . 1 1 . .
    C C3 0.15054(14) 1.02308(19) 0.0955(2) 0.0618(7) Uani d . 1 1 . .
    H H3A 0.1710 1.0669 0.0709 0.093 Uiso calc R 1 1 . .
    H H3B 0.1751 1.0282 0.1575 0.093 Uiso calc R 1 1 . .
    H H3C 0.1047 1.0443 0.0749 0.093 Uiso calc R 1 1 . .
    N N2 0.20318(9) 0.97566(15) -0.02662(12) 0.0479(5) Uani d . 1 1 . .
    C C19 0.0611(3) 0.7585(4) 0.2030(4) 0.135(2) Uani d . 1 1 . .
    H H19A 0.0582 0.8200 0.2323 0.162 Uiso calc R 1 1 . .
    H H19B 0.0428 0.7012 0.2204 0.162 Uiso calc R 1 1 . .
    C C20 0.0200(2) 0.7734(4) 0.1057(4) 0.1268(18) Uani d . 1 1 . .
    H H20A -0.0261 0.7903 0.0905 0.152 Uiso calc R 1 1 . .
    H H20B 0.0193 0.7094 0.0769 0.152 Uiso calc R 1 1 . .
    C C21 0.04874(15) 0.8595(3) 0.0735(2) 0.0828(10) Uani d . 1 1 . .
    H H21A 0.0231 0.8637 0.0108 0.099 Uiso calc R 1 1 . .
    H H21B 0.0450 0.9252 0.0971 0.099 Uiso calc R 1 1 . .
    C C16 0.12210(11) 0.83718(19) 0.10158(15) 0.0477(5) Uani d . 1 1 . .
    H H16 0.1235 0.7713 0.0752 0.057 Uiso calc R 1 1 . .
    N N3 0.15171(9) 0.91587(14) 0.06955(12) 0.0429(4) Uani d . 1 1 . .
    C C4 0.38187(11) 0.8550(2) 0.23687(13) 0.0458(6) Uani d . 1 1 . .
    C C5 0.39071(12) 0.7492(2) 0.24479(15) 0.0563(6) Uani d . 1 1 . .
    H H5 0.3560 0.7044 0.2099 0.068 Uiso calc R 1 1 . .
    C C6 0.45265(15) 0.7122(3) 0.30609(18) 0.0740(9) Uani d . 1 1 . .
    C C7 0.50556(14) 0.7743(4) 0.35762(17) 0.0865(12) Uani d . 1 1 . .
    H H7 0.5470 0.7466 0.3975 0.104 Uiso calc R 1 1 . .
    C C18 0.1330(3) 0.7373(3) 0.2291(3) 0.1109(15) Uani d . 1 1 . .
    H H18A 0.1362 0.6723 0.2041 0.133 Uiso calc R 1 1 . .
    H H18B 0.1588 0.7311 0.2917 0.133 Uiso calc R 1 1 . .
    C C17 0.16264(17) 0.8231(3) 0.19916(18) 0.0774(9) Uani d . 1 1 . .
    H H17A 0.1626 0.8871 0.2277 0.093 Uiso calc R 1 1 . .
    H H17B 0.2090 0.8064 0.2154 0.093 Uiso calc R 1 1 . .
    C C10 0.26677(11) 1.00986(18) -0.02259(15) 0.0462(5) Uani d . 1 1 . .
    H H10 0.3035 0.9781 0.0293 0.055 Uiso calc R 1 1 . .
    C C15 0.27532(14) 0.9741(2) -0.09852(16) 0.0599(7) Uani d . 1 1 . .
    H H15A 0.2726 0.8994 -0.1022 0.072 Uiso calc R 1 1 . .
    H H15B 0.2390 1.0019 -0.1518 0.072 Uiso calc R 1 1 . .
    C C14 0.34258(17) 1.0089(3) -0.0885(2) 0.0776(9) Uani d . 1 1 . .
    H H14A 0.3454 0.9893 -0.1397 0.093 Uiso calc R 1 1 . .
    H H14B 0.3788 0.9743 -0.0391 0.093 Uiso calc R 1 1 . .
    C C13 0.35163(19) 1.1247(3) -0.0759(2) 0.0881(10) Uani d . 1 1 . .
    H H13A 0.3961 1.1439 -0.0664 0.106 Uiso calc R 1 1 . .
    H H13B 0.3183 1.1595 -0.1277 0.106 Uiso calc R 1 1 . .
    C C12 0.34381(19) 1.1582(3) 0.0008(3) 0.0898(10) Uani d . 1 1 . .
    H H12A 0.3480 1.2326 0.0066 0.108 Uiso calc R 1 1 . .
    H H12B 0.3796 1.1278 0.0532 0.108 Uiso calc R 1 1 . .
    C C11 0.27582(17) 1.1256(2) -0.0098(2) 0.0723(8) Uani d . 1 1 . .
    H H11A 0.2729 1.1454 0.0412 0.087 Uiso calc R 1 1 . .
    H H11B 0.2400 1.1606 -0.0594 0.087 Uiso calc R 1 1 . .
    C C2 0.13971(13) 1.0138(2) -0.09931(19) 0.0692(8) Uani d . 1 1 . .
    H H2A 0.1022 0.9864 -0.0948 0.104 Uiso calc R 1 1 . .
    H H2B 0.1367 0.9921 -0.1530 0.104 Uiso calc R 1 1 . .
    H H2C 0.1389 1.0878 -0.0975 0.104 Uiso calc R 1 1 . .
    C C9 0.43442(12) 0.9204(3) 0.28957(16) 0.0652(7) Uani d . 1 1 . .
    H H9 0.4284 0.9915 0.2851 0.078 Uiso calc R 1 1 . .
    C C8 0.49597(15) 0.8784(4) 0.34893(19) 0.0887(12) Uani d . 1 1 . .
    H H8 0.5315 0.9221 0.3836 0.106 Uiso calc R 1 1 . .
    H H1 0.2925(11) 0.8035(17) 0.0877(14) 0.038(6) Uiso d D 1 1 . .
loop_
    _atom_site_aniso_label
    _atom_site_aniso_U_11
    _atom_site_aniso_U_22
    _atom_site_aniso_U_33
    _atom_site_aniso_U_12
    _atom_site_aniso_U_13
    _atom_site_aniso_U_23
    P1 0.0267(3) 0.0428(3) 0.0322(3) 0.0018(2) 0.0104(2) -0.0015(2)
    O2 0.0569(11) 0.0588(11) 0.0590(11) 0.0018(8) 0.0153(9) -0.0221(8)
    F1 0.117(2) 0.160(2) 0.1197(19) 0.0660(17) 0.0356(16) 0.0554(17)
    O1 0.0301(7) 0.0530(9) 0.0395(8) -0.0025(6) 0.0128(6) -0.0097(7)
    N1 0.0297(9) 0.0432(10) 0.0319(9) 0.0053(7) 0.0100(7) -0.0046(7)
    C1 0.0344(11) 0.0534(14) 0.0345(11) -0.0035(9) 0.0145(9) -0.0065(9)
    C3 0.0623(16) 0.0495(15) 0.0805(19) 0.0079(12) 0.0401(15) -0.0068(13)
    N2 0.0341(10) 0.0566(12) 0.0448(10) 0.0024(8) 0.0127(8) 0.0117(9)
    C19 0.197(6) 0.116(3) 0.183(5) -0.055(3) 0.164(5) -0.036(3)
    C20 0.098(3) 0.134(4) 0.195(5) -0.058(3) 0.108(4) -0.058(4)
    C21 0.0469(15) 0.108(2) 0.099(2) -0.0154(15) 0.0406(16) -0.0275(19)
    C16 0.0438(12) 0.0544(14) 0.0504(13) -0.0089(10) 0.0272(11) -0.0132(11)
    N3 0.0382(10) 0.0433(10) 0.0495(10) 0.0031(8) 0.0231(8) -0.0041(8)
    C4 0.0318(11) 0.0755(17) 0.0283(10) -0.0034(10) 0.0133(9) -0.0064(10)
    C5 0.0392(13) 0.0812(19) 0.0388(12) 0.0100(12) 0.0113(10) 0.0077(12)
    C6 0.0586(17) 0.106(2) 0.0518(15) 0.0363(17) 0.0225(14) 0.0271(16)
    C7 0.0364(15) 0.173(4) 0.0375(14) 0.0246(19) 0.0079(12) 0.0137(19)
    C18 0.168(5) 0.103(3) 0.096(3) -0.021(3) 0.090(3) 0.008(2)
    C17 0.080(2) 0.096(2) 0.0561(17) -0.0145(17) 0.0327(16) 0.0047(16)
    C10 0.0408(12) 0.0554(14) 0.0414(12) -0.0026(10) 0.0192(10) 0.0040(10)
    C15 0.0671(17) 0.0661(17) 0.0508(14) -0.0006(13) 0.0321(13) -0.0005(12)
    C14 0.081(2) 0.104(2) 0.0696(19) -0.0008(18) 0.0532(18) 0.0014(17)
    C13 0.081(2) 0.109(3) 0.092(2) -0.0239(19) 0.055(2) 0.0053(19)
    C12 0.087(2) 0.085(2) 0.116(3) -0.0347(19) 0.064(2) -0.021(2)
    C11 0.077(2) 0.0608(17) 0.095(2) -0.0165(14) 0.0536(18) -0.0173(15)
    C2 0.0450(14) 0.0756(19) 0.0676(17) 0.0094(13) 0.0120(13) 0.0298(14)
    C9 0.0389(13) 0.104(2) 0.0453(14) -0.0153(13) 0.0144(11) -0.0201(14)
    C8 0.0348(14) 0.173(4) 0.0450(16) -0.0165(19) 0.0090(12) -0.020(2)
_geom_special_details
;
All s.u.'s (except the s.u. in the dihedral angle between two l.s. planes) are
estimated using the full covariance matrix. The cell s.u.'s are taken into
account individually in the estimation of s.u.'s in distances, angles and
torsion angles; correlations between s.u.'s in cell parameters are only used
when they are defined by crystal symmetry. An approximate (isotropic)
treatment of cell s.u.'s is used for estimating s.u.'s involving l.s. planes.
;
loop_
    _geom_bond_atom_site_label_1
    _geom_bond_atom_site_label_2
    _geom_bond_site_symmetry_2
    _geom_bond_distance
    _geom_bond_publ_flag
    P1 O1 . 1.4803(15) ?
    P1 N2 . 1.6271(19) ?
    P1 N3 . 1.6333(17) ?
    P1 N1 . 1.6808(17) ?
    O2 C1 . 1.216(3) ?
    F1 C6 . 1.363(4) ?
    N1 C1 . 1.368(3) ?
    N1 H1 . 0.78(2) ?
    C1 C4 . 1.490(3) ?
    C3 N3 . 1.467(3) ?
    C3 H3A . 0.9600 ?
    C3 H3B . 0.9600 ?
    C3 H3C . 0.9600 ?
    N2 C2 . 1.472(3) ?
    N2 C10 . 1.476(3) ?
    C19 C18 . 1.487(6) ?
    C19 C20 . 1.518(7) ?
    C19 H19A . 0.9700 ?
    C19 H19B . 0.9700 ?
    C20 C21 . 1.533(5) ?
    C20 H20A . 0.9700 ?
    C20 H20B . 0.9700 ?
    C21 C16 . 1.514(4) ?
    C21 H21A . 0.9700 ?
    C21 H21B . 0.9700 ?
    C16 N3 . 1.476(3) ?
    C16 C17 . 1.520(4) ?
    C16 H16 . 0.9800 ?
    C4 C5 . 1.383(4) ?
    C4 C9 . 1.388(3) ?
    C5 C6 . 1.377(3) ?
    C5 H5 . 0.9300 ?
    C6 C7 . 1.362(5) ?
    C7 C8 . 1.362(5) ?
    C7 H7 . 0.9300 ?
    C18 C17 . 1.521(4) ?
    C18 H18A . 0.9700 ?
    C18 H18B . 0.9700 ?
    C17 H17A . 0.9700 ?
    C17 H17B . 0.9700 ?
    C10 C11 . 1.515(3) ?
    C10 C15 . 1.518(3) ?
    C10 H10 . 0.9800 ?
    C15 C14 . 1.515(4) ?
    C15 H15A . 0.9700 ?
    C15 H15B . 0.9700 ?
    C14 C13 . 1.516(4) ?
    C14 H14A . 0.9700 ?
    C14 H14B . 0.9700 ?
    C13 C12 . 1.513(5) ?
    C13 H13A . 0.9700 ?
    C13 H13B . 0.9700 ?
    C12 C11 . 1.519(4) ?
    C12 H12A . 0.9700 ?
    C12 H12B . 0.9700 ?
    C11 H11A . 0.9700 ?
    C11 H11B . 0.9700 ?
    C2 H2A . 0.9600 ?
    C2 H2B . 0.9600 ?
    C2 H2C . 0.9600 ?
    C9 C8 . 1.386(4) ?
    C9 H9 . 0.9300 ?
    C8 H8 . 0.9300 ?
loop_
    _geom_angle_atom_site_label_1
    _geom_angle_atom_site_label_2
    _geom_angle_atom_site_label_3
    _geom_angle_site_symmetry_1
    _geom_angle_site_symmetry_3
    _geom_angle
    _geom_angle_publ_flag
    O1 P1 N2 . . 116.35(10) ?
    O1 P1 N3 . . 110.95(9) ?
    N2 P1 N3 . . 105.90(10) ?
    O1 P1 N1 . . 105.93(9) ?
    N2 P1 N1 . . 106.50(9) ?
    N3 P1 N1 . . 111.17(9) ?
    C1 N1 P1 . . 126.58(16) ?
    C1 N1 H1 . . 118.4(17) ?
    P1 N1 H1 . . 113.4(16) ?
    O2 C1 N1 . . 122.3(2) ?
    O2 C1 C4 . . 121.5(2) ?
    N1 C1 C4 . . 116.18(19) ?
    N3 C3 H3A . . 109.5 ?
    N3 C3 H3B . . 109.5 ?
    H3A C3 H3B . . 109.5 ?
    N3 C3 H3C . . 109.5 ?
    H3A C3 H3C . . 109.5 ?
    H3B C3 H3C . . 109.5 ?
    C2 N2 C10 . . 117.30(19) ?
    C2 N2 P1 . . 116.26(16) ?
    C10 N2 P1 . . 124.22(15) ?
    C18 C19 C20 . . 110.6(3) ?
    C18 C19 H19A . . 109.5 ?
    C20 C19 H19A . . 109.5 ?
    C18 C19 H19B . . 109.5 ?
    C20 C19 H19B . . 109.5 ?
    H19A C19 H19B . . 108.1 ?
    C19 C20 C21 . . 112.0(3) ?
    C19 C20 H20A . . 109.2 ?
    C21 C20 H20A . . 109.2 ?
    C19 C20 H20B . . 109.2 ?
    C21 C20 H20B . . 109.2 ?
    H20A C20 H20B . . 107.9 ?
    C16 C21 C20 . . 109.7(3) ?
    C16 C21 H21A . . 109.7 ?
    C20 C21 H21A . . 109.7 ?
    C16 C21 H21B . . 109.7 ?
    C20 C21 H21B . . 109.7 ?
    H21A C21 H21B . . 108.2 ?
    N3 C16 C21 . . 112.0(2) ?
    N3 C16 C17 . . 112.4(2) ?
    C21 C16 C17 . . 110.9(2) ?
    N3 C16 H16 . . 107.1 ?
    C21 C16 H16 . . 107.1 ?
    C17 C16 H16 . . 107.1 ?
    C3 N3 C16 . . 117.01(18) ?
    C3 N3 P1 . . 123.44(16) ?
    C16 N3 P1 . . 118.25(15) ?
    C5 C4 C9 . . 120.2(2) ?
    C5 C4 C1 . . 122.4(2) ?
    C9 C4 C1 . . 117.4(2) ?
    C6 C5 C4 . . 117.8(3) ?
    C6 C5 H5 . . 121.1 ?
    C4 C5 H5 . . 121.1 ?
    C7 C6 F1 . . 119.7(3) ?
    C7 C6 C5 . . 123.4(3) ?
    F1 C6 C5 . . 116.9(3) ?
    C6 C7 C8 . . 118.0(3) ?
    C6 C7 H7 . . 121.0 ?
    C8 C7 H7 . . 121.0 ?
    C19 C18 C17 . . 111.1(4) ?
    C19 C18 H18A . . 109.4 ?
    C17 C18 H18A . . 109.4 ?
    C19 C18 H18B . . 109.4 ?
    C17 C18 H18B . . 109.4 ?
    H18A C18 H18B . . 108.0 ?
    C16 C17 C18 . . 110.9(3) ?
    C16 C17 H17A . . 109.5 ?
    C18 C17 H17A . . 109.5 ?
    C16 C17 H17B . . 109.5 ?
    C18 C17 H17B . . 109.5 ?
    H17A C17 H17B . . 108.0 ?
    N2 C10 C11 . . 111.3(2) ?
    N2 C10 C15 . . 114.0(2) ?
    C11 C10 C15 . . 111.6(2) ?
    N2 C10 H10 . . 106.5 ?
    C11 C10 H10 . . 106.5 ?
    C15 C10 H10 . . 106.5 ?
    C14 C15 C10 . . 111.0(2) ?
    C14 C15 H15A . . 109.4 ?
    C10 C15 H15A . . 109.4 ?
    C14 C15 H15B . . 109.4 ?
    C10 C15 H15B . . 109.4 ?
    H15A C15 H15B . . 108.0 ?
    C15 C14 C13 . . 111.6(3) ?
    C15 C14 H14A . . 109.3 ?
    C13 C14 H14A . . 109.3 ?
    C15 C14 H14B . . 109.3 ?
    C13 C14 H14B . . 109.3 ?
    H14A C14 H14B . . 108.0 ?
    C12 C13 C14 . . 110.4(3) ?
    C12 C13 H13A . . 109.6 ?
    C14 C13 H13A . . 109.6 ?
    C12 C13 H13B . . 109.6 ?
    C14 C13 H13B . . 109.6 ?
    H13A C13 H13B . . 108.1 ?
    C13 C12 C11 . . 111.3(3) ?
    C13 C12 H12A . . 109.4 ?
    C11 C12 H12A . . 109.4 ?
    C13 C12 H12B . . 109.4 ?
    C11 C12 H12B . . 109.4 ?
    H12A C12 H12B . . 108.0 ?
    C10 C11 C12 . . 110.4(3) ?
    C10 C11 H11A . . 109.6 ?
    C12 C11 H11A . . 109.6 ?
    C10 C11 H11B . . 109.6 ?
    C12 C11 H11B . . 109.6 ?
    H11A C11 H11B . . 108.1 ?
    N2 C2 H2A . . 109.5 ?
    N2 C2 H2B . . 109.5 ?
    H2A C2 H2B . . 109.5 ?
    N2 C2 H2C . . 109.5 ?
    H2A C2 H2C . . 109.5 ?
    H2B C2 H2C . . 109.5 ?
    C8 C9 C4 . . 119.2(3) ?
    C8 C9 H9 . . 120.4 ?
    C4 C9 H9 . . 120.4 ?
    C7 C8 C9 . . 121.4(3) ?
    C7 C8 H8 . . 119.3 ?
    C9 C8 H8 . . 119.3 ?
loop_
    _geom_torsion_atom_site_label_1
    _geom_torsion_atom_site_label_2
    _geom_torsion_atom_site_label_3
    _geom_torsion_atom_site_label_4
    _geom_torsion_site_symmetry_1
    _geom_torsion_site_symmetry_2
    _geom_torsion_site_symmetry_3
    _geom_torsion_site_symmetry_4
    _geom_torsion
    _geom_torsion_publ_flag
    O1 P1 N1 C1 . . . . -165.46(18) ?
    N2 P1 N1 C1 . . . . 70.1(2) ?
    N3 P1 N1 C1 . . . . -44.8(2) ?
    P1 N1 C1 O2 . . . . -5.7(3) ?
    P1 N1 C1 C4 . . . . 173.91(15) ?
    O1 P1 N2 C2 . . . . 60.3(2) ?
    N3 P1 N2 C2 . . . . -63.5(2) ?
    N1 P1 N2 C2 . . . . 178.06(19) ?
    O1 P1 N2 C10 . . . . -102.28(19) ?
    N3 P1 N2 C10 . . . . 133.94(18) ?
    N1 P1 N2 C10 . . . . 15.5(2) ?
    C18 C19 C20 C21 . . . . -56.3(5) ?
    C19 C20 C21 C16 . . . . 55.5(4) ?
    C20 C21 C16 N3 . . . . 178.0(3) ?
    C20 C21 C16 C17 . . . . -55.6(4) ?
    C21 C16 N3 C3 . . . . 58.5(3) ?
    C17 C16 N3 C3 . . . . -67.1(3) ?
    C21 C16 N3 P1 . . . . -134.1(2) ?
    C17 C16 N3 P1 . . . . 100.3(2) ?
    O1 P1 N3 C3 . . . . -156.59(19) ?
    N2 P1 N3 C3 . . . . -29.5(2) ?
    N1 P1 N3 C3 . . . . 85.8(2) ?
    O1 P1 N3 C16 . . . . 36.84(18) ?
    N2 P1 N3 C16 . . . . 163.94(15) ?
    N1 P1 N3 C16 . . . . -80.77(17) ?
    O2 C1 C4 C5 . . . . 152.3(2) ?
    N1 C1 C4 C5 . . . . -27.3(3) ?
    O2 C1 C4 C9 . . . . -26.1(3) ?
    N1 C1 C4 C9 . . . . 154.3(2) ?
    C9 C4 C5 C6 . . . . 0.1(3) ?
    C1 C4 C5 C6 . . . . -178.2(2) ?
    C4 C5 C6 C7 . . . . -1.4(4) ?
    C4 C5 C6 F1 . . . . -179.8(2) ?
    F1 C6 C7 C8 . . . . 179.8(3) ?
    C5 C6 C7 C8 . . . . 1.4(5) ?
    C20 C19 C18 C17 . . . . 56.5(5) ?
    N3 C16 C17 C18 . . . . -176.7(3) ?
    C21 C16 C17 C18 . . . . 57.1(4) ?
    C19 C18 C17 C16 . . . . -57.4(4) ?
    C2 N2 C10 C11 . . . . 63.9(3) ?
    P1 N2 C10 C11 . . . . -133.7(2) ?
    C2 N2 C10 C15 . . . . -63.3(3) ?
    P1 N2 C10 C15 . . . . 99.0(2) ?
    N2 C10 C15 C14 . . . . -178.1(2) ?
    C11 C10 C15 C14 . . . . 54.8(3) ?
    C10 C15 C14 C13 . . . . -55.0(3) ?
    C15 C14 C13 C12 . . . . 56.0(4) ?
    C14 C13 C12 C11 . . . . -56.9(4) ?
    N2 C10 C11 C12 . . . . 175.9(3) ?
    C15 C10 C11 C12 . . . . -55.6(4) ?
    C13 C12 C11 C10 . . . . 56.8(4) ?
    C5 C4 C9 C8 . . . . 1.1(4) ?
    C1 C4 C9 C8 . . . . 179.5(2) ?
    C6 C7 C8 C9 . . . . -0.1(5) ?
    C4 C9 C8 C7 . . . . -1.1(4) ?
loop_
    _geom_hbond_atom_site_label_D
    _geom_hbond_atom_site_label_H
    _geom_hbond_atom_site_label_A
    _geom_hbond_site_symmetry_A
    _geom_hbond_distance_DH
    _geom_hbond_distance_HA
    _geom_hbond_distance_DA
    _geom_hbond_angle_DHA
    N1 H1 O1 7_565 0.78(2) 2.04(2) 2.807(2) 165(2)
data_global
_journal_date_recd_electronic     2011-09-30
_journal_date_accepted     2011-10-17
_journal_name_full     'Acta Crystallographica, Section E'
_journal_year     2011
_journal_volume     67
_journal_issue     11
_journal_page_first     eo3028
_journal_page_last     eo3029
_journal_paper_category     QO
_journal_coeditor_code     QM2034
_publ_contact_author_name     'Mehrdad Pourayoubi'
_publ_contact_author_address
;
Department of Chemistry
Ferdowsi University of Mashhad
Mashhad 91779
Iran
;
_publ_contact_author_email     mehrdad_pourayoubi@yahoo.com
_publ_contact_author_fax     '(+98)-511-8796416'
_publ_contact_author_phone     '(+98)-511-8795457'
_publ_section_title
;\
<i>N</i>,<i>N</i>'-Dicyclohexyl-<i>N</i>''-(3-fluorobenzoyl)-<i>N</i>,\
<i>N</i>'-dimethylphosphoric triamide
;
loop_
    _publ_author_name
    _publ_author_address
    'Pourayoubi, Mehrdad'
;
Department of Chemistry
Ferdowsi University of Mashhad
Mashhad 91779
Iran
;
    'Shoghpour, Samad'
;
Department of Chemistry
Ferdowsi University of Mashhad
Mashhad 91779
Iran
;
    'Bruno, Giuseppe'
;
Dipartimento di Chimica Inorganica
Vill. S. Agata
Salita Sperone 31
Universit\`a di Messina
98166 Messina
Italy
;
    'Amiri Rudbari, Hadi'
;
Dipartimento di Chimica Inorganica
Vill. S. Agata
Salita Sperone 31
Universit\`a di Messina
98166 Messina
Italy
;
_publ_section_abstract
;
In the title compound, C~21~H~33~FN~3~O~2~P, the P atom has a distorted
tetrahedral environment and the N atoms display <i>sp</i>^2^ character. The
phosphoryl and carbonyl groups are <i>anti</i> with respect to each other. In
the crystal structure, pairs of intermolecular N~C(O)NHP(O)~---H...O(P)
hydrogen bonds form centrosymmetric dimers as <i>R</i>~2~^2^(8) rings.
;
_publ_section_comment
;
It is now well recognized that carbacylamidophosphates offer very good
candidates for coordination chemistry purposes, since they bear a C(O)NHP(O)
bifunctional group which is the phosphaza- analogue of \b-diketones. In this
context, a variety of coordination compounds with both transition and
non-transition metal cations have been reported (Pourayoubi <i>et al.</i>,
2011<i>b</i>; Gholivand <i>et al.</i>, 2010; Znovjyak <i>et
al.</i>, 2009;
Trush <i>et al.</i>, 2005; Gubina <i>et al.</i>, 2002).
Therefore, the
synthesis and crystal structure investigations of carbacylamidophosphates have
been of particular interest in our research team (Pourayoubi <i>et al.</i>,
2011<i>a</i>; Pourayoubi & Saneei, 2011). In this work, the
synthesis and
crystal structure of a new carbacylamidophosphate,
P(O)[NHC(O)C~6~H~4~(3-F)][N(CH~3~)(C~6~H~11~)]~2~, is reported. The molecular
structure (<i>ORTEP</i> view) of the title compound is shown in Fig. 1. The
phosphoryl group and the NH unit are located in a <i>syn</i> position with
respect to each other similar to most of the carbacylamidophosphates (Toghraee
<i>et al.</i>, 2011). The P atom has a distorted tetrahedral
configuration with
the bond angles around the P atom in the range of 105.9(1)--116.4(1)\%. The
P\\db O, C\\db O and P---N bond lengths and the P---N---C bond angles are in
the range of the expected values. The sum of the surrounding angles around the
tertiary N atoms confirms their <i>sp</i>^2^ hybridization. In the crystal
structure, two neighboring molecules are hydrogen-bonded to each other by two
equal intermolecular P\\db O...H---N hydrogen bonds (O1...N1 = 2.807(2) \%A)
(Table 1) to form a centrosymmetric dimer as an <i>R</i>~2~^2^(8) ring.
;
_publ_section_acknowledgements
;
Support of this investigation by Ferdowsi University of Mashhad is gratefully
acknowledged.
;
_publ_section_references
;
Allen, F. H., Johnson, O., Shields, G. P., Smith, B. R. & Towler, M.
(2004). <i>J. Appl. Cryst.</i> <b>37</b>, 335--338.
Bernstein, J., Davis, R. E., Shimoni, L. & Chang, N.-L. (1995).
<i>Angew. Chem. Int. Ed. Engl.</i> <b>34</b>, 1555--1573.
Bruker  (2007). <i>APEX2</i> and <i>SAINT</i>. Bruker AXS Inc.,
Madison, Wisconsin, USA.
Gholivand, K., Mahzouni, H. R., Pourayoubi, M. & Amiri, S. (2010).
<i>Inorg. Chim. Acta</i>, <b>363</b>, 2318--2324.
Gubina, K. E., Ovchynnikov, V. A., Swiatek-Kozlowska, J., Amirkhanov,
V. M. & Domasevitch, K. V. (2002). <i>Polyhedron</i>, <b>21</b>, 963--967.
Pourayoubi, M., Fadaei, H. & Parvez, M. (2011<i>a</i>). <i>Acta
Cryst.</i> E<b>67</b>, o2046.
Pourayoubi, M., Golen, J. A., Rostami Chaijan, M., Divjakovic, V.,
Negari, M. & Rheingold, A. L. (2011<i>b</i>). <i>Acta Cryst.</i> C<b>67</b>,
m160--m164.
Pourayoubi, M. & Saneei, A. (2011). <i>Acta Cryst.</i> E<b>67</b>,
o2201.
Pourayoubi, M., Tarahhomi, A., Rheingold, A. L. & Golen, J. A.
(2011<i>c</i>). <i>Acta Cryst.</i> E<b>67</b>, o934.
Sheldrick, G. M. (2008). <i>Acta Cryst.</i> A<b>64</b>, 112--122.
Siemens  (1996). <i>XPW</i>. Siemens Analytical X-ray Instruments Inc.,
Madison, Wisconsin, USA.
Toghraee, M., Pourayoubi, M. & Divjakovic, V. (2011).
<i>Polyhedron</i>, <b>30</b>, 1680--1690.
Trush, V. A., Gubina, K. E., Amirkhanov, V. M., Swiatek-Kozlowska, J. &
Domasevitch, K. V. (2005). <i>Polyhedron</i>, <b>24</b>, 1007--1014.
Znovjyak, K. O., Moroz, O. V., Ovchynnikov, V. A. & Sliva, T. Yu.
(2009). Polyhedron, 28, 3731-3738.
;
_publ_section_related_literature
;
For the coordination properties of carbacylamidophosphates, see: Pourayoubi
<i>et al.</i> (2011<i>b</i>); Gholivand <i>et al.</i> (2010);
Znovjyak <i>et
al.</i> (2009); Trush <i>et al.</i> (2005); Gubina <i>et
al.</i> (2002). For
related structures, see: Pourayoubi <i>et al.</i> (2011<i>a</i>);
Pourayoubi &
Saneei (2011). For the <i>syn</i> orientation of the P(\\db O) group
and NH
unit in the C(O)NHP(O) skeleton for most known carbacylamidophosphates, see:
Toghraee <i>et al.</i> (2011). For a procedure to synthesise the
starting
phosphorus--chlorine compound, see: Pourayoubi <i>et al.</i>
(2011<i>c</i>).
For graph-set notation of hydrogen bonds, see: Bernstein <i>et al.</i>
(1995).
;
_publ_section_exptl_prep
;
<b>Synthesis of 3-F--C~6~H~4~C(O)NHP(O)Cl~2~</b> 3-F--C~6~H~4~C(O)NHP(O)Cl~2~
was prepared according to the procedure which was previously used for
preparation of 2-F--C~6~H~4~C(O)NHP(O)Cl~2~ (Pourayoubi <i>et al.</i>,
2011<i>c</i>) by using 3-F--C~6~H~4~C(O)NH~2~ instead of
2-F--C~6~H~4~C(O)NH~2~. <b>Synthesis of the title molecule</b> To a solution
of 3-F--C~6~H~4~C(O)NHP(O)Cl~2~ (0.512 g, 2 mmol) in CHCl~3~ (20 ml), a
solution of <i>N</i>-methylcyclohexylamine (0.906 g, 8 mmol) in CHCl~3~ (5 ml)
was added dropwise at 273 K. After 4 h stirring, the solvent was evaporated
<i>in vacuo</i> and then the resulting solid was washed with water. Single
crystals of title compound were obtained from a solution of CH~3~OH and CHCl~3~
(2:1) after slow evaporation at room temperature. IR (KBr, cm^-1^): 3068 (NH),
2930, 2855, 1685 (C\\db O), 1589, 1491, 1448, 1393, 1287, 1272, 1181, 1161,
1005, 982, 886, 860, 749, 682.
;
_publ_section_exptl_refinement
;
Several H atoms were located on the final \DF map, the H atoms were included
in the refinement using the `riding model' method with the <i>X</i>---H bond
geometry and the H isotropic displacement parameter depending on the parent
atom <i>X</i>.
;
