# Supplementary material for: N,N′-Dicyclo­hexyl-N′′-(3-fluoro­benzo­yl)-N,N′-dimethyl­phospho­ric triamide
Source: Acta Crystallogr Sect E Struct Rep Online. 2011 Oct 22;67(Pt 11):o3028–9. doi: 10.1107/S1600536811043017 (PMC3247424; doi:10.1107/S1600536811043017)
Supplement: Supplementary file 2 [file e-67-o3028-Isup2.hkl]

#
# h,k,l, Fc-squared, Fo-squared, sigma(Fo-squared) and status flag
#
data_I
_shelx_title ' POURAYOB1105_0m in C2/c'
_shelx_refln_list_code          4
_shelx_F_calc_maximum      332.18
_exptl_crystal_F_000      1760.00
_reflns_d_resolution_high  0.8255
 
loop_
 _symmetry_equiv_pos_as_xyz
 'x, y, z'
 '-x, y, -z+1/2'
 'x+1/2, y+1/2, z'
 '-x+1/2, y+1/2, -z+1/2'
 '-x, -y, -z'
 'x, -y, z-1/2'
 '-x+1/2, -y+1/2, -z'
 'x+1/2, -y+1/2, z-1/2'
 
_cell_length_a    22.6634
_cell_length_b    12.9587
_cell_length_c    17.6627
_cell_angle_alpha  90.000
_cell_angle_beta  119.061
_cell_angle_gamma  90.000
 
_shelx_F_squared_multiplier     1.000
 
loop_
 _refln_index_h
 _refln_index_k
 _refln_index_l
 _refln_F_squared_calc
 _refln_F_squared_meas
 _refln_F_squared_sigma
 _refln_observed_status
   4   0   0     2476.60     2685.89     33.24 o
   6   0   0    68018.21    72834.27    776.51 o
   8   0   0     1511.33     1605.46     27.33 o
  10   0   0      499.99      591.12     22.98 o
  12   0   0     5257.51     6993.20    124.88 o
  14   0   0     1852.48     1599.98     74.84 o
  16   0   0      241.25      247.32     25.67 o
  18   0   0      268.55      192.35     25.67 o
  20   0   0     1723.51     1908.46     70.72 o
  22   0   0      128.91       85.17     25.33 o
   5   1   0     1938.65     2069.35     19.96 o
   7   1   0     5585.50     7101.32     58.55 o
   9   1   0    10121.95     9329.57     92.36 o
  11   1   0       25.95        1.18      7.22 o
  13   1   0     5523.15     5220.39     71.38 o
  15   1   0     1200.66     1241.76     49.33 o
  17   1   0     3473.42     3510.71     58.76 o
  19   1   0      208.85      165.33     17.76 o
  21   1   0      293.09      292.08     22.47 o
  23   1   0      245.52      231.35     18.96 o
   0   2   0        1.54       27.81      4.22 o
   2   2   0    77028.65    75635.75   1084.29 o
   4   2   0      346.63      456.39      6.61 o
   6   2   0      788.73     1029.37     12.34 o
   8   2   0     2789.13     3283.42     33.59 o
  10   2   0        4.52       17.31      7.27 o
  12   2   0      958.48     1232.85     27.72 o
  14   2   0     3076.74     2852.77     54.44 o
  16   2   0       76.02       95.68     12.09 o
  18   2   0     2053.08     2125.51     37.87 o
  20   2   0      310.87      364.72     19.59 o
  22   2   0       11.96      -16.35     12.63 o
   1   3   0     2400.22     2542.14     19.71 o
   3   3   0      404.40      385.75      5.94 o
   5   3   0     6752.30     7232.94     49.76 o
   7   3   0     8834.26     9458.21     67.59 o
   9   3   0     4400.95     5296.65     44.80 o
  11   3   0      433.16      294.64     11.58 o
  13   3   0     4093.61     4327.87     49.20 o
  15   3   0        0.52       -1.89     10.35 o
  17   3   0        1.97       -0.25     10.14 o
  19   3   0       44.17       37.96     12.49 o
  21   3   0       57.93       55.64     13.86 o
  23   3   0      243.24      195.46     18.53 o
   0   4   0      263.75      468.11     12.83 o
   2   4   0        7.84        2.10      2.72 o
   4   4   0     2096.60     1644.93     18.14 o
   6   4   0       10.85        2.16      3.13 o
   8   4   0     1555.17     1483.15     19.50 o
  10   4   0      612.34      538.51     12.37 o
  12   4   0     1663.17     1723.96     25.93 o
  14   4   0        7.70        3.81      9.01 o
  16   4   0      818.93      883.69     29.17 o
  18   4   0      278.55      307.93     17.52 o
  20   4   0      176.51      182.42     16.83 o
  22   4   0        1.32        4.54     13.36 o
   1   5   0      845.06     1044.46     13.49 o
   3   5   0       47.66       42.78      4.10 o
   5   5   0     3740.66     3680.31     25.81 o
   7   5   0     4202.08     4208.85     34.62 o
   9   5   0      703.54      921.74     15.52 o
  11   5   0        4.87        0.51      7.88 o
  13   5   0      666.28      739.44     20.01 o
  15   5   0       63.34       67.34     10.65 o
  17   5   0      910.07      951.88     25.56 o
  19   5   0        0.16       -4.93     11.52 o
  21   5   0      398.14      374.84     20.81 o
   0   6   0     4652.71     4267.63     58.07 o
   2   6   0    18680.41    19186.27    132.74 o
   4   6   0      102.88      152.97      7.60 o
   6   6   0      104.22      109.86      6.57 o
   8   6   0     1347.50     1436.70     17.64 o
  10   6   0       21.25       -1.62      6.66 o
  12   6   0      516.10      443.81     16.94 o
  14   6   0      555.09      503.35     19.38 o
  16   6   0      115.36      154.59     14.38 o
  18   6   0       12.68        7.48     12.38 o
  20   6   0       49.19       37.67     14.27 o
  22   6   0        4.57       -2.42     18.99 o
   1   7   0      742.18      833.64     16.16 o
   3   7   0     2200.58     2630.59     34.26 o
   5   7   0      461.26      493.82     12.55 o
   7   7   0      214.00      282.17     10.55 o
   9   7   0        0.05       -3.40      6.05 o
  11   7   0     1108.30     1022.51     20.26 o
  13   7   0     2725.75     2647.30     39.31 o
  15   7   0     3035.20     2895.82     42.64 o
  17   7   0      408.15      367.22     19.28 o
  19   7   0      132.59      152.59     17.91 o
  21   7   0      224.92      222.07     26.90 o
   0   8   0    26282.83    26297.89    676.72 o
   2   8   0     4081.34     4242.97     54.42 o
   4   8   0      566.64      636.28     13.55 o
   6   8   0      334.75      308.93     12.42 o
   8   8   0      149.25      124.69      9.95 o
  10   8   0     2225.36     2183.12     32.88 o
  12   8   0     2331.99     2172.47     39.82 o
  14   8   0       13.78        7.88     12.11 o
  16   8   0       99.33       92.90     15.31 o
  18   8   0      555.44      653.22     29.60 o
  20   8   0      498.36      500.60     60.21 o
   1   9   0      380.59      363.96     15.60 o
   3   9   0      106.91       76.30     13.19 o
   5   9   0      734.20      704.12     36.00 o
   7   9   0      201.63      182.54     11.26 o
   9   9   0      320.81      360.46     25.91 o
  11   9   0       10.45        8.77     22.97 o
  13   9   0      452.47      405.70     21.23 o
  15   9   0       17.45       17.65     13.11 o
  17   9   0      269.06      275.57     37.53 o
  19   9   0        5.42      -13.58     19.44 o
   0  10   0      263.45      318.28     22.97 o
   2  10   0      341.68      274.94     15.89 o
   4  10   0      111.79       89.37     10.54 o
   6  10   0      879.67      917.76     37.23 o
   8  10   0      828.89      812.99     25.52 o
  10  10   0       33.85       16.75     12.55 o
  12  10   0       58.43       41.28     13.33 o
  14  10   0       17.24       35.73     13.61 o
  16  10   0       19.47       -6.95     18.45 o
  18  10   0      172.98      140.62     27.59 o
   1  11   0       65.62       40.42     13.76 o
   3  11   0       87.33       55.49     14.89 o
   5  11   0     1520.70     1593.92     37.97 o
   7  11   0      918.39      871.51     29.81 o
   9  11   0      196.16      122.22     15.49 o
  11  11   0      660.04      766.80     34.19 o
  13  11   0      754.71      740.00     26.48 o
  15  11   0       22.77        0.17     18.23 o
  17  11   0        0.39       -3.78     18.76 o
   0  12   0        7.04       15.98     20.37 o
   2  12   0      161.87      157.62     17.63 o
   4  12   0      538.51      528.60     25.73 o
   6  12   0      164.37      184.12     21.17 o
   8  12   0      711.50      677.08     33.10 o
  10  12   0      647.59      727.61     34.21 o
  12  12   0      108.90      132.71     22.61 o
  14  12   0        2.78      -24.31     27.91 o
   1  13   0       22.95        6.31     15.55 o
   3  13   0      284.91      291.87     23.41 o
   5  13   0      566.06      638.20     31.26 o
   7  13   0      594.47      649.66     31.28 o
   9  13   0       72.91       84.64     21.06 o
  11  13   0       38.63       11.16     29.97 o
  13  13   0       83.54       64.69     32.91 o
   0  14   0       38.60       42.81     27.59 o
   2  14   0        0.15        2.19     19.87 o
   4  14   0        0.75        1.20     19.90 o
   6  14   0        0.22       -9.16     17.07 o
   8  14   0       20.03       23.49     18.12 o
  10  14   0       76.39       35.66     28.41 o
   1  15   0        1.14      -13.41     21.65 o
   3  15   0        7.29       -6.17     20.26 o
   5  15   0       83.42      113.94     41.21 o
   7  15   0       52.37       67.09     48.91 o
 -23   1   1        0.72       -3.99     15.62 o
 -21   1   1      187.14      193.37     19.50 o
 -19   1   1      136.56      135.08     16.77 o
 -17   1   1     2148.63     2150.01     42.95 o
 -15   1   1      573.23      638.35     24.21 o
 -13   1   1       77.65      107.45     11.83 o
 -11   1   1     5392.08     5800.96     62.61 o
  -9   1   1        0.22       16.68      5.51 o
  -7   1   1     5351.26     6406.02     52.99 o
  -5   1   1      946.53      882.36     12.39 o
  -3   1   1     3621.25     3718.64     38.94 o
   1   1   1     6145.88     6977.12    131.64 o
   3   1   1     6424.14     5521.27     40.76 o
   5   1   1     1376.34     1100.04     13.79 o
   7   1   1     8874.39    11130.10     88.74 o
   9   1   1     7970.43     8003.91     81.44 o
  11   1   1     1140.57     1152.21     26.33 o
  13   1   1       62.72       82.07     12.45 o
  15   1   1      141.99      133.03     18.88 o
  17   1   1      207.82      218.77     18.88 o
  19   1   1      246.24      271.23     21.17 o
  21   1   1       65.08       55.96     14.63 o
  23   1   1       87.31       69.11     20.46 o
 -24   2   1      632.14      644.10     27.70 o
 -22   2   1      896.21      911.55     28.18 o
 -20   2   1        2.47        2.29     11.39 o
 -18   2   1     1394.86     1195.43     41.82 o
 -16   2   1       44.52       61.67     14.01 o
 -14   2   1     3926.08     3806.76     56.95 o
 -12   2   1        0.43       11.84      8.20 o
 -10   2   1     3672.59     3063.53     35.23 o
  -8   2   1      473.01      567.37     11.06 o
  -6   2   1     1002.16     1136.76     12.04 o
  -4   2   1     8024.65     8617.16     53.20 o
  -2   2   1    74338.97    67733.19   1045.48 o
   0   2   1    56511.12    59662.77   1128.73 o
   2   2   1    24177.58    27835.78    197.62 o
   4   2   1    28123.03    28802.43    187.70 o
   6   2   1     5584.96     5233.60     41.40 o
   8   2   1     1893.77     2058.19     23.05 o
  10   2   1      146.90       85.75      7.70 o
  12   2   1      708.64      621.20     18.31 o
  14   2   1      415.94      308.28     15.29 o
  16   2   1     3720.13     4014.37     54.61 o
  18   2   1       50.12       21.02     12.10 o
  20   2   1        1.65       -1.22     12.39 o
  22   2   1      528.20      539.19     25.02 o
 -23   3   1        2.57      -12.94     12.74 o
 -21   3   1       81.44       86.32     13.88 o
 -19   3   1     3552.12     3528.35     50.95 o
 -17   3   1      832.69      750.64     25.46 o
 -15   3   1        6.11       30.17      8.80 o
 -13   3   1     1640.73     1942.96     28.21 o
 -11   3   1     2381.27     2198.90     26.89 o
  -9   3   1    14535.97    14552.92    125.90 o
  -7   3   1        0.34       16.57      3.66 o
  -5   3   1     1478.95     2157.36     22.03 o
  -3   3   1     5375.96     4381.62     27.03 o
  -1   3   1    19544.36    18491.00    125.04 o
   1   3   1     6861.49     6837.19     46.76 o
   3   3   1     6500.02     6229.29     45.05 o
   5   3   1      175.29      115.51      4.79 o
   7   3   1     1891.21     2382.56     23.41 o
   9   3   1     1367.06     1306.27     19.04 o
  11   3   1     3020.72     3015.98     39.86 o
  13   3   1     1156.65     1055.65     23.55 o
  15   3   1      818.03      827.86     27.18 o
  17   3   1      157.58      175.28     14.96 o
  19   3   1      555.78      651.64     24.62 o
  21   3   1      461.50      409.99     26.62 o
 -22   4   1      131.65       95.93     15.22 o
 -20   4   1       72.89       74.32     13.56 o
 -18   4   1       24.14       12.32     10.97 o
 -16   4   1      156.43      148.30     12.14 o
 -14   4   1       90.22       49.06      8.83 o
 -12   4   1      331.56      355.38     12.99 o
 -10   4   1     1550.50     1802.12     21.13 o
  -8   4   1       25.55       13.47      4.65 o
  -6   4   1      954.99     1001.44      9.93 o
  -4   4   1     2436.28     1991.19     19.67 o
  -2   4   1     7201.35     8355.80     56.21 o
   0   4   1      758.63      474.24      9.19 o
   2   4   1     3042.08     2835.87     21.13 o
   4   4   1       29.68       18.42      3.38 o
   6   4   1     1444.35     1416.35     15.74 o
   8   4   1     6898.12     9319.68     80.29 o
  10   4   1      107.15       17.31      7.27 o
  12   4   1        4.04        7.92      7.74 o
  14   4   1        0.02      -17.26      8.63 o
  16   4   1      787.16      792.23     24.01 o
  18   4   1      420.77      351.48     18.78 o
  20   4   1       22.32       29.51     13.50 o
  22   4   1       81.05       73.57     15.92 o
 -23   5   1      128.03      115.53     19.77 o
 -21   5   1       14.68       11.14     12.50 o
 -19   5   1      662.82      618.04     22.95 o
 -17   5   1      302.14      279.43     15.95 o
 -15   5   1     1288.97     1104.11     22.83 o
 -13   5   1       77.48       25.51      8.81 o
 -11   5   1        1.18        2.59      5.81 o
  -9   5   1        8.74       22.79      5.06 o
  -7   5   1       31.57       23.84      3.75 o
  -5   5   1      278.17      196.09      7.09 o
  -3   5   1      475.22      409.82      9.33 o
  -1   5   1      173.41      249.31      8.12 o
   1   5   1        0.45       -2.72      4.15 o
   3   5   1      183.88      127.61      4.72 o
   5   5   1      223.35      206.64      6.92 o
   7   5   1      645.04     1096.33     15.61 o
   9   5   1     2470.16     2611.77     29.25 o
  11   5   1     2528.37     2360.74     36.89 o
  13   5   1     1887.25     1963.94     35.84 o
  15   5   1      163.08      153.22     13.61 o
  17   5   1      269.39      257.96     16.71 o
  19   5   1       20.29       15.25     13.43 o
  21   5   1       39.14       26.88     15.80 o
 -22   6   1      668.03      654.71     35.62 o
 -20   6   1      375.37      438.62     23.70 o
 -18   6   1      791.19      813.38     26.58 o
 -16   6   1      804.76      726.56     23.92 o
 -14   6   1     1965.66     2083.51     33.17 o
 -12   6   1      174.53      158.64     11.13 o
 -10   6   1      669.86      607.79     13.68 o
  -8   6   1      694.00      656.17     11.18 o
  -6   6   1      879.21      982.80     15.63 o
  -4   6   1        9.26       -6.82      4.50 o
  -2   6   1     7872.24     8050.33     86.23 o
   0   6   1     3064.16     3262.69     36.51 o
   2   6   1      527.95      483.36     11.78 o
   4   6   1     4229.15     3825.13     38.76 o
   6   6   1     1127.88     1113.77     20.66 o
   8   6   1      391.46      288.81     10.75 o
  10   6   1      180.37      241.86     15.94 o
  12   6   1       16.08      -11.01      9.20 o
  14   6   1     1728.99     1781.57     32.08 o
  16   6   1     1742.47     1719.22     33.21 o
  18   6   1       14.38       -7.97     13.59 o
  20   6   1      122.78      143.08     20.45 o
 -21   7   1      195.11      212.14     26.31 o
 -19   7   1      630.94      759.58     24.47 o
 -17   7   1     1166.78     1194.47     28.57 o
 -15   7   1      352.11      403.95     18.31 o
 -13   7   1       50.01       23.41     10.66 o
 -11   7   1       46.00       47.21      8.27 o
  -9   7   1      136.53      163.24      7.39 o
  -7   7   1     4202.62     3781.71     40.11 o
  -5   7   1     1949.27     2280.15     26.94 o
  -3   7   1      688.33      523.59     11.81 o
  -1   7   1     2153.03     2279.28     28.64 o
   1   7   1       12.05       12.50      6.80 o
   3   7   1      179.08      210.94     14.49 o
   5   7   1     1114.14     1176.84     16.94 o
   7   7   1      541.41      483.53     17.36 o
   9   7   1      297.85      332.53     22.65 o
  11   7   1      177.23      224.56     15.61 o
  13   7   1      259.85      205.17     16.50 o
  15   7   1        3.87       24.19     13.51 o
  17   7   1        1.01      -10.36     13.07 o
  19   7   1      526.57      528.44     28.58 o
 -20   8   1        3.51      -20.12     18.97 o
 -18   8   1       27.14       30.93     17.35 o
 -16   8   1        0.97       -6.08     10.69 o
 -14   8   1      333.46      302.59     16.30 o
 -12   8   1     1924.24     2018.37     32.45 o
 -10   8   1       60.94       74.35      8.27 o
  -8   8   1      410.93      403.17     11.81 o
  -6   8   1      468.07      452.97     16.90 o
  -4   8   1     1899.14     1727.76     39.18 o
  -2   8   1      255.04      308.68     26.86 o
   0   8   1      529.00      522.14     29.10 o
   2   8   1      586.79      635.07     20.97 o
   4   8   1      372.95      417.24     19.19 o
   6   8   1      123.06      156.17      9.82 o
   8   8   1       15.10        8.82      8.56 o
  10   8   1       55.91       96.26     12.18 o
  12   8   1       58.92       21.95     13.02 o
  14   8   1      989.56     1037.34     29.73 o
  16   8   1       27.11       33.95     19.39 o
  18   8   1      113.05      101.26     16.12 o
 -19   9   1        3.02      -13.00     18.73 o
 -17   9   1       54.43       52.54     29.05 o
 -15   9   1      841.18      921.73     27.87 o
 -13   9   1      239.67      203.63     16.16 o
 -11   9   1     3021.32     2911.92     83.36 o
  -9   9   1      867.43      862.79     22.49 o
  -7   9   1     1285.30     1238.03     20.94 o
  -5   9   1     2387.74     2339.38     32.68 o
  -3   9   1     2040.67     2135.83     34.73 o
  -1   9   1      142.57      158.73     12.51 o
   1   9   1       92.01       53.03     11.12 o
   3   9   1        0.08       -8.86      7.78 o
   5   9   1     1418.49     1429.05     31.49 o
   7   9   1       53.46       78.98     10.43 o
   9   9   1     5420.30     5274.14     79.95 o
  11   9   1     1887.68     1891.99     37.58 o
  13   9   1      520.35      514.49     27.40 o
  15   9   1       97.88      107.84     16.26 o
  17   9   1      230.30      236.50     23.65 o
  19   9   1      197.26      193.21     26.41 o
 -18  10   1       25.12       11.20     26.25 o
 -16  10   1        5.20       -0.06     25.85 o
 -14  10   1      546.17      622.40     24.38 o
 -12  10   1     1119.82     1049.24     29.09 o
 -10  10   1      703.30      610.52     29.09 o
  -8  10   1      598.62      591.25     22.91 o
  -6  10   1     3284.67     3248.07     61.39 o
  -4  10   1     3148.76     3052.87     51.50 o
  -2  10   1      291.24      296.81     15.59 o
   0  10   1      145.81      103.30     13.02 o
   2  10   1      363.01      311.27     17.07 o
   4  10   1      888.07      896.23     36.71 o
   6  10   1     2989.52     2980.16     58.10 o
   8  10   1      967.68     1044.74     35.84 o
  10  10   1      126.53      100.72     14.83 o
  12  10   1      544.14      430.20     22.51 o
  14  10   1      354.50      393.08     32.83 o
  16  10   1      271.64      294.38     31.90 o
 -17  11   1      111.51       50.44     29.39 o
 -15  11   1       27.98       38.56     18.76 o
 -13  11   1        1.42       -7.69     11.97 o
 -11  11   1      488.77      456.36     21.59 o
  -9  11   1     3792.94     3731.34     91.86 o
  -7  11   1     1566.52     1739.90     31.06 o
  -5  11   1        6.58        9.71     15.59 o
  -3  11   1      849.10      791.09     29.73 o
  -1  11   1      703.76      796.18     23.29 o
   1  11   1       32.03       24.59     13.35 o
   3  11   1      330.51      342.67     19.61 o
   5  11   1       52.43       71.48     15.57 o
   7  11   1      401.43      356.52     25.88 o
   9  11   1      678.36      758.09     37.44 o
  11  11   1      519.67      492.16     37.34 o
  13  11   1       15.62       13.99     16.91 o
  15  11   1       83.55       29.85     44.79 o
 -16  12   1        0.92      -12.93     29.16 o
 -14  12   1        0.62        1.99     17.56 o
 -12  12   1        2.59       -1.48     16.70 o
 -10  12   1       16.18        4.74     12.66 o
  -8  12   1      118.61      155.93     21.43 o
  -6  12   1        0.05        9.74     15.31 o
  -4  12   1        2.35        7.17     15.82 o
  -2  12   1       19.34        8.14     15.38 o
   0  12   1        4.38      -17.71     12.48 o
   2  12   1      339.32      311.26     20.85 o
   4  12   1       33.78       41.79     14.79 o
   6  12   1      563.48      577.48     29.83 o
   8  12   1      776.05      837.49     32.94 o
  10  12   1      114.94      142.54     31.93 o
  12  12   1       25.53       19.54     16.97 o
  14  12   1       46.99       43.58     30.34 o
 -13  13   1      125.12       59.20     51.86 o
 -11  13   1      116.03       78.59     40.07 o
  -9  13   1       17.16       20.56     16.58 o
  -7  13   1      409.54      395.14     35.76 o
  -5  13   1      271.06      274.04     22.22 o
  -3  13   1        8.22       17.85     16.63 o
  -1  13   1       75.30       57.90     16.39 o
   1  13   1       62.86       70.86     16.05 o
   3  13   1       31.63       42.52     15.23 o
   5  13   1        9.26       23.14     17.07 o
   7  13   1       15.86       26.27     17.01 o
   9  13   1       30.70       56.24     18.15 o
  11  13   1       48.15       45.24     22.15 o
 -10  14   1        0.34      -27.87     30.80 o
  -8  14   1      192.96      142.83     33.85 o
  -6  14   1      425.48      413.94     35.30 o
  -4  14   1      379.69      349.41     31.81 o
  -2  14   1       38.64       55.03     17.77 o
   0  14   1       72.55       52.35     16.72 o
   2  14   1       83.00       61.37     18.43 o
   4  14   1      307.19      345.84     27.58 o
   6  14   1      411.54      436.88     31.07 o
   8  14   1      153.86      181.65     23.94 o
  10  14   1        1.99      -18.38     28.22 o
  -7  15   1      110.62      115.00     46.23 o
  -5  15   1       57.30       80.29     27.39 o
  -3  15   1       19.56        2.45     35.86 o
  -1  15   1        4.37       12.17     19.25 o
   1  15   1       19.27       14.25     25.38 o
   3  15   1       57.57       46.64     26.47 o
   5  15   1       51.99       33.26     31.30 o
 -24   0   2      368.47      375.79     36.56 o
 -22   0   2       58.60       83.76     23.78 o
 -20   0   2     1311.89     1248.14     49.84 o
 -18   0   2     3112.27     2841.34     71.90 o
 -16   0   2     2174.01     1872.78     53.48 o
 -14   0   2     2327.85     2600.75     80.14 o
 -12   0   2     1822.40     2325.20     45.62 o
 -10   0   2      415.41      283.90     19.20 o
  -8   0   2    21706.15    21179.93    228.97 o
  -6   0   2    18078.07    15394.99    166.20 o
  -4   0   2    36920.59    33073.13   1137.34 o
   0   0   2    19732.90    22862.14    978.72 o
   4   0   2     1121.09      624.04     14.81 o
   6   0   2     6685.20     9418.63    107.43 o
   8   0   2    18021.61    19027.33    252.90 o
  10   0   2        1.36       -1.60     11.58 o
  12   0   2     1160.88      995.49     38.51 o
  14   0   2      894.07      716.90     46.55 o
  16   0   2      348.81      436.28     35.96 o
  18   0   2      246.85      313.16     31.04 o
  20   0   2      332.00      331.90     33.38 o
  22   0   2      274.93      271.61     25.78 o
 -25   1   2      163.38      191.84     22.17 o
 -23   1   2      687.98      707.09     31.83 o
 -21   1   2      230.30      200.75     19.25 o
 -19   1   2       25.58       68.93     14.50 o
 -17   1   2      926.85     1010.19     29.33 o
 -15   1   2     4420.53     4154.82     62.86 o
 -13   1   2     7138.82     8166.30    100.42 o
 -11   1   2    15462.69    17178.08    162.88 o
  -9   1   2     2055.74     2047.93     24.34 o
  -7   1   2     4072.20     4645.91     38.00 o
  -5   1   2     5584.29     6504.44     44.91 o
  -3   1   2     6176.31     5617.81     59.27 o
  -1   1   2    16900.24    17650.73    247.25 o
   1   1   2     1902.04     1976.76     30.82 o
   3   1   2    13703.62    15406.63    112.41 o
   5   1   2     2186.23     1911.98     18.86 o
   7   1   2    13957.41    16774.18    142.46 o
   9   1   2      551.27      419.89     16.05 o
  11   1   2      668.93      712.83     22.81 o
  13   1   2     3766.92     3460.55     55.16 o
  15   1   2     8616.82     9157.60    118.24 o
  17   1   2      469.57      430.41     25.19 o
  19   1   2      372.76      400.11     21.00 o
  21   1   2        9.88       -5.74     13.19 o
 -24   2   2       46.59       62.42     14.91 o
 -22   2   2        5.93       -8.14     11.85 o
 -20   2   2     1069.75     1038.15     33.04 o
 -18   2   2        3.09      -10.91     11.28 o
 -16   2   2      909.14      836.60     24.61 o
 -14   2   2     6218.31     6551.42     78.23 o
 -12   2   2     9322.09    10519.32    105.69 o
 -10   2   2      755.56      771.41     14.82 o
  -8   2   2     7039.10     6779.53     53.83 o
  -6   2   2     5092.56     7328.47     47.80 o
  -4   2   2    12433.58    13625.84     90.80 o
  -2   2   2     1134.37     1146.24     12.75 o
   0   2   2    27080.88    27068.78    181.05 o
   2   2   2       37.26       11.55      3.50 o
   6   2   2      484.55      378.80     10.22 o
   8   2   2     3187.57     4124.32     42.11 o
  10   2   2       75.95      136.15      9.74 o
  12   2   2       30.66        8.14      8.45 o
  14   2   2     1548.25     1483.18     30.03 o
  16   2   2       44.88       25.74     11.61 o
  18   2   2       11.67       22.72     12.53 o
  20   2   2        6.11       -5.54     12.82 o
  22   2   2        8.74      -15.72     15.89 o
 -23   3   2        1.70      -14.95     12.24 o
 -21   3   2        0.84        1.44     11.60 o
 -19   3   2        0.77       -6.19     10.57 o
 -17   3   2      655.79      687.14     20.09 o
 -15   3   2       13.63       12.56      8.19 o
 -13   3   2     4129.60     4193.36     44.90 o
 -11   3   2     3408.92     3136.65     42.68 o
  -9   3   2     6497.25     6316.76     47.63 o
  -7   3   2        6.55        8.32      4.11 o
  -5   3   2     1478.38      944.68      8.60 o
  -3   3   2     1328.12     1091.42     15.11 o
  -1   3   2    18476.50    17975.04    114.88 o
   1   3   2    21003.67    19883.03    134.72 o
   3   3   2       18.43      106.63      4.40 o
   5   3   2     3755.96     3693.20     37.53 o
   7   3   2      223.14      475.71     11.86 o
   9   3   2      213.09      142.84      9.50 o
  11   3   2       10.05        7.37      8.13 o
  13   3   2       28.29       31.31      9.88 o
  15   3   2       50.98       35.50     11.71 o
  17   3   2      711.74      688.21     24.16 o
  19   3   2      401.76      417.12     21.87 o
  21   3   2      200.94      192.08     20.27 o
 -24   4   2      269.16      243.04     22.79 o
 -22   4   2       54.65       37.55     12.95 o
 -20   4   2     1791.40     1599.83     32.61 o
 -18   4   2     2230.76     2285.45     37.52 o
 -16   4   2     1947.04     2074.14     31.50 o
 -14   4   2      965.11     1006.41     20.42 o
 -12   4   2      878.60      765.62     15.71 o
 -10   4   2     2011.16     1876.44     21.35 o
  -8   4   2      249.76      182.83      7.78 o
  -6   4   2       66.81      117.66      4.04 o
  -4   4   2      295.28      295.49      8.38 o
  -2   4   2      210.86      287.89      8.16 o
   0   4   2     8944.67     8632.91     61.01 o
   2   4   2     8672.06     8373.97     65.40 o
   4   4   2        0.19       25.98      3.73 o
   6   4   2      447.61      538.89     13.25 o
   8   4   2     3374.88     3707.50     78.34 o
  10   4   2     2945.72     2633.90     36.54 o
  12   4   2     4603.41     4815.62     50.45 o
  14   4   2     2364.40     2289.40     40.66 o
  16   4   2      325.61      229.30     14.47 o
  18   4   2      339.70      327.03     21.77 o
  20   4   2     1011.33     1022.18     34.13 o
 -23   5   2      519.38      465.81     33.78 o
 -21   5   2      140.06      143.08     14.89 o
 -19   5   2      473.95      533.56     21.38 o
 -17   5   2        1.34       -3.92      9.78 o
 -15   5   2       61.50       51.94      9.31 o
 -13   5   2       57.23       63.63      8.11 o
 -11   5   2       82.58       92.07      8.88 o
  -9   5   2       78.76      148.61      6.33 o
  -7   5   2       83.01       50.26      3.74 o
  -5   5   2       43.59      111.60      4.20 o
  -3   5   2      686.26      758.43     10.81 o
  -1   5   2     4900.24     5164.05     45.58 o
   1   5   2     1707.03     1651.52     22.47 o
   3   5   2       29.06        4.46      3.92 o
   5   5   2     1632.06     1693.09     19.50 o
   7   5   2     1988.95     1863.76     31.37 o
   9   5   2      127.08      114.66      9.46 o
  11   5   2      263.18      276.92     15.91 o
  13   5   2      120.30      105.90     22.26 o
  15   5   2      507.51      609.69     27.53 o
  17   5   2      105.71       53.77     14.67 o
  19   5   2       65.60       87.77     16.56 o
  21   5   2      590.44      676.43     48.59 o
 -22   6   2       12.96       23.53     23.34 o
 -20   6   2        0.02      -11.60     12.14 o
 -18   6   2      449.60      418.37     22.46 o
 -16   6   2      244.39      261.22     15.85 o
 -14   6   2       15.44        3.58     15.47 o
 -12   6   2       35.30       37.74      7.23 o
 -10   6   2     1676.01     1710.10     19.48 o
  -8   6   2      638.70      540.98      9.68 o
  -6   6   2     7688.89     8271.15     61.36 o
  -4   6   2        0.18        6.34      3.38 o
  -2   6   2       21.35       14.49      4.93 o
   0   6   2     6605.65     6344.83     56.89 o
   2   6   2      255.07      223.63      9.16 o
   4   6   2      588.67      593.61     11.86 o
   6   6   2       13.75       37.68      6.61 o
   8   6   2       48.59       40.07      7.96 o
  10   6   2       90.95       58.37     11.16 o
  12   6   2      402.90      319.88     23.14 o
  14   6   2        2.99       -6.46     12.54 o
  16   6   2      420.71      381.54     25.69 o
  18   6   2        9.33        9.52     14.71 o
  20   6   2        6.58       -8.89     15.50 o
 -21   7   2      100.70       84.39     23.00 o
 -19   7   2       67.86       77.83     12.98 o
 -17   7   2      244.78      222.22     14.78 o
 -15   7   2     1469.02     1480.78     28.25 o
 -13   7   2     9253.83     8995.15     87.33 o
 -11   7   2     1559.11     1481.16     24.17 o
  -9   7   2      119.76       94.79      5.74 o
  -7   7   2     2861.83     2944.32     26.24 o
  -5   7   2      679.16      533.11     15.58 o
  -3   7   2        6.26        8.66      6.24 o
  -1   7   2       66.46       61.73      7.72 o
   1   7   2       39.62       33.02      6.65 o
   3   7   2     1122.73     1000.23     21.44 o
   5   7   2       35.19       47.17      8.81 o
   7   7   2     1299.82     1191.21     29.43 o
   9   7   2     2327.84     2144.56     36.61 o
  11   7   2      110.38      129.58     14.38 o
  13   7   2     3184.80     3146.06     50.96 o
  15   7   2     2691.79     2555.99     46.59 o
  17   7   2      150.94      118.06     16.45 o
  19   7   2        0.36      -11.60     14.67 o
 -20   8   2      111.97      120.06     33.85 o
 -18   8   2      727.13      702.71     35.15 o
 -16   8   2       92.00       98.06     12.54 o
 -14   8   2      488.47      411.44     17.74 o
 -12   8   2      140.99      165.48     11.17 o
 -10   8   2      374.43      345.56     10.79 o
  -8   8   2      921.12      864.07     13.42 o
  -6   8   2      750.55      758.55     15.88 o
  -4   8   2     1702.50     1992.96     23.93 o
  -2   8   2     3503.90     3603.49     44.45 o
   0   8   2     2830.20     2649.79     39.92 o
   2   8   2     3666.19     4172.94     66.24 o
   4   8   2      848.34      733.93     23.19 o
   6   8   2      236.42      244.60     14.67 o
   8   8   2     2320.64     2363.32     49.41 o
  10   8   2       54.65       25.28     13.16 o
  12   8   2      556.16      471.56     23.24 o
  14   8   2      128.55      142.60     16.73 o
  16   8   2       72.51       64.18     16.84 o
  18   8   2      218.44      223.46     20.23 o
 -19   9   2      135.81       82.07     27.68 o
 -17   9   2        2.62       -9.88     17.89 o
 -15   9   2      156.65      163.98     15.06 o
 -13   9   2      134.38      135.06     12.70 o
 -11   9   2     3544.52     3583.50     44.51 o
  -9   9   2     1812.23     1865.51     23.49 o
  -7   9   2      772.83      736.90     17.13 o
  -5   9   2     4776.58     4785.25     51.36 o
  -3   9   2     4029.22     3996.00     61.63 o
  -1   9   2        8.11        5.08     11.06 o
   1   9   2      739.37      642.89     22.19 o
   3   9   2     2700.96     2569.29     50.08 o
   5   9   2      864.08      961.04     32.93 o
   7   9   2     1372.44     1378.18     30.63 o
   9   9   2       57.33       55.37     17.86 o
  11   9   2      281.12      265.38     21.69 o
  13   9   2      364.65      315.15     34.67 o
  15   9   2      575.02      598.93     35.55 o
  17   9   2      429.33      506.09     44.06 o
 -18  10   2       12.14      -11.40     32.32 o
 -16  10   2       14.51      -12.00     17.15 o
 -14  10   2      214.34      259.17     28.24 o
 -12  10   2      344.38      326.16     19.01 o
 -10  10   2      247.39      266.04     24.42 o
  -8  10   2      249.37      272.74     15.24 o
  -6  10   2        0.01       -6.74     10.01 o
  -4  10   2      193.62      154.95     15.50 o
  -2  10   2      126.13      122.18     14.91 o
   0  10   2       51.10       43.01     13.18 o
   2  10   2        8.67       -1.26      8.27 o
   4  10   2      260.97      258.46     16.95 o
   6  10   2       73.67       76.83     17.45 o
   8  10   2      460.69      438.13     28.52 o
  10  10   2        1.26        1.32     15.38 o
  12  10   2      324.85      295.32     38.18 o
  14  10   2      131.01      164.54     30.05 o
  16  10   2        0.81        8.23     23.34 o
 -17  11   2       18.35        2.15     19.18 o
 -15  11   2        7.89       -2.44     19.19 o
 -13  11   2      271.45      259.40     25.81 o
 -11  11   2      488.22      480.64     33.85 o
  -9  11   2        7.35        7.37     11.16 o
  -7  11   2       87.36       72.48     22.10 o
  -5  11   2      993.23      893.14     47.63 o
  -3  11   2      237.86      225.65     17.73 o
  -1  11   2       18.77       12.44     14.38 o
   1  11   2      193.54      185.24     15.74 o
   3  11   2      378.74      376.82     35.80 o
   5  11   2        8.64      -13.40     16.20 o
   7  11   2        4.95        3.94     15.48 o
   9  11   2       23.56       66.26     16.04 o
  11  11   2       12.19       14.47     15.80 o
  13  11   2       64.50       69.35     17.43 o
  15  11   2        2.34        4.53     25.55 o
 -16  12   2      255.39      271.40     40.08 o
 -14  12   2       63.42       58.19     23.99 o
 -12  12   2       37.57       30.95     16.59 o
 -10  12   2     1105.18     1161.23     43.38 o
  -8  12   2     1752.78     1878.46     33.92 o
  -6  12   2      945.47      954.29     32.68 o
  -4  12   2       44.95       37.14     17.83 o
  -2  12   2      593.15      509.10     23.78 o
   0  12   2     1449.75     1425.21     34.78 o
   2  12   2      475.68      417.76     22.15 o
   4  12   2      216.64      276.94     25.80 o
   6  12   2      116.49      147.98     19.75 o
   8  12   2      279.86      291.63     22.79 o
  10  12   2      651.53      660.04     31.63 o
  12  12   2      364.13      465.79     28.18 o
  14  12   2       17.79        0.32     28.26 o
 -13  13   2       33.96       16.29     31.90 o
 -11  13   2        4.96       10.54     16.41 o
  -9  13   2        4.62       -3.20     18.54 o
  -7  13   2       84.12       59.50     31.82 o
  -5  13   2      230.47      208.14     27.73 o
  -3  13   2       34.05        7.88     16.68 o
  -1  13   2       67.45       29.08     14.15 o
   1  13   2       18.78        7.19     14.11 o
   3  13   2       77.21       59.62     17.78 o
   5  13   2      489.74      458.65     28.07 o
   7  13   2      376.37      454.32     39.64 o
   9  13   2      127.13      121.98     25.18 o
  11  13   2       48.56       43.91     24.16 o
 -10  14   2      182.94      210.61     39.26 o
  -8  14   2       51.36       33.18     43.61 o
  -6  14   2        2.87        5.71     24.54 o
  -4  14   2        4.61       22.62     19.47 o
  -2  14   2       28.72       47.27     21.32 o
   0  14   2       31.22       36.37     15.94 o
   2  14   2        7.00       -9.10     16.86 o
   4  14   2       70.43       43.04     20.58 o
   6  14   2       15.80       36.56     22.62 o
   8  14   2        0.00        6.92     25.35 o
  -7  15   2        2.87       15.82     31.51 o
  -5  15   2       87.24       79.91     33.11 o
  -3  15   2       39.46       78.62     37.42 o
  -1  15   2        0.88        0.42     48.16 o
   1  15   2       12.88       -9.56     25.35 o
   3  15   2        5.94       -6.35     23.65 o
   5  15   2        0.09      -16.17     17.76 o
 -25   1   3       74.48       87.39     19.20 o
 -23   1   3      118.07       93.83     17.66 o
 -21   1   3      180.38      165.05     18.20 o
 -19   1   3      988.23      923.71     30.45 o
 -17   1   3       61.84       67.81     13.05 o
 -15   1   3     2575.83     2373.23     42.80 o
 -13   1   3     8392.20     8701.16     90.05 o
 -11   1   3     1249.57     1201.35     20.05 o
  -9   1   3     9900.16    11313.43     80.50 o
  -7   1   3    12019.62    11293.93     79.00 o
  -5   1   3    12713.24    12055.93     76.17 o
  -3   1   3     3583.23     4110.15     29.82 o
  -1   1   3    15241.96    15263.57    141.43 o
   1   1   3     2017.60     1918.53     16.65 o
   3   1   3     2079.80     1724.45     18.14 o
   5   1   3      728.53     1198.06     16.35 o
   7   1   3     4680.89     5299.43     53.59 o
   9   1   3      517.47      529.18     19.21 o
  11   1   3        0.19      -15.41      9.71 o
  13   1   3     5089.43     4665.17     69.48 o
  15   1   3        0.00      -10.90     10.89 o
  17   1   3       90.09       98.13     13.09 o
  19   1   3      423.00      475.77     24.33 o
  21   1   3      255.30      231.18     23.11 o
 -24   2   3      161.19      191.59     17.06 o
 -22   2   3       85.29       53.94     15.77 o
 -20   2   3     2408.49     2575.41     49.95 o
 -18   2   3       30.93       26.02     12.91 o
 -16   2   3      469.32      434.58     20.25 o
 -14   2   3     3841.32     3885.42     52.00 o
 -12   2   3     5212.46     5229.87     57.93 o
 -10   2   3     2923.29     3640.43     32.99 o
  -8   2   3      427.37      412.65      9.42 o
  -6   2   3    12091.32    11775.62     77.23 o
  -4   2   3    36555.60    38867.04    297.23 o
  -2   2   3    28540.46    26713.55    207.29 o
   0   2   3    31613.78    33126.58    214.13 o
   2   2   3    20997.14    22129.16    173.91 o
   4   2   3     7165.61     7881.00     58.91 o
   6   2   3    26109.61    26656.66    210.01 o
   8   2   3       12.89       35.18      7.18 o
  10   2   3        1.05       19.33      7.57 o
  12   2   3        7.05        6.52      8.87 o
  14   2   3      255.98      313.42     16.13 o
  16   2   3       53.88       29.84     11.92 o
  18   2   3      520.51      535.87     25.97 o
  20   2   3        7.58       -3.79     13.92 o
 -25   3   3      243.16      200.04     22.11 o
 -23   3   3        0.85       -1.72     11.95 o
 -21   3   3      907.68      902.35     26.05 o
 -19   3   3      907.19      844.86     27.94 o
 -17   3   3     1303.64     1278.52     25.00 o
 -15   3   3      456.98      397.51     15.14 o
 -13   3   3     1426.57     1420.42     21.39 o
 -11   3   3     4084.57     3828.00     38.49 o
  -9   3   3     2410.66     2475.62     21.46 o
  -7   3   3     6795.90     6189.00     45.06 o
  -5   3   3     1623.99     1374.03     13.58 o
  -3   3   3    18377.47    18509.77    157.07 o
  -1   3   3     3392.70     2976.80     23.66 o
   1   3   3     5776.71     4663.48     36.15 o
   3   3   3       96.30       10.57      3.52 o
   5   3   3     5127.54     4709.29     56.71 o
   7   3   3      169.84      242.41      9.48 o
   9   3   3     2837.16     2700.94     37.75 o
  11   3   3      958.73     1072.78     27.49 o
  13   3   3      617.68      539.96     20.85 o
  15   3   3      774.48      837.10     25.17 o
  17   3   3      693.93      674.87     29.39 o
  19   3   3      450.96      480.53     26.56 o
  21   3   3      912.82      906.60     37.01 o
 -24   4   3       92.21       55.91     17.49 o
 -22   4   3       98.29       60.07     13.21 o
 -20   4   3      531.34      629.17     22.66 o
 -18   4   3        0.02       -4.04      9.64 o
 -16   4   3      799.52      764.97     19.51 o
 -14   4   3       28.94       12.99      7.00 o
 -12   4   3      145.65      135.27      7.80 o
 -10   4   3     2077.26     2966.33     27.64 o
  -8   4   3      215.87      161.25      5.82 o
  -6   4   3      704.40      611.65      9.51 o
  -4   4   3       42.30       50.40      5.77 o
  -2   4   3       17.54       -2.02      3.79 o
   0   4   3     5117.73     4681.63     38.42 o
   2   4   3      195.67      284.13      8.41 o
   4   4   3     7987.63     9333.31     82.46 o
   6   4   3     3051.61     3657.56     34.84 o
   8   4   3      356.92      287.34     17.13 o
  10   4   3      210.51      258.88     16.36 o
  12   4   3      854.94      706.82     20.84 o
  14   4   3      819.09      965.46     25.25 o
  16   4   3        4.80       -4.83     10.96 o
  18   4   3      179.78      181.40     18.57 o
  20   4   3       23.31       32.21     19.39 o
 -23   5   3       47.25       49.80     16.82 o
 -21   5   3       50.02       31.61     11.90 o
 -19   5   3      652.94      591.49     21.34 o
 -17   5   3      761.45      642.69     19.39 o
 -15   5   3     2382.39     2402.97     32.91 o
 -13   5   3     2654.37     3111.82     34.74 o
 -11   5   3     1255.45     1533.68     20.15 o
  -9   5   3      161.03      132.71      5.99 o
  -7   5   3       54.16       65.22      4.17 o
  -5   5   3     5542.97     6252.02     43.12 o
  -3   5   3      111.50      155.27      7.86 o
  -1   5   3     2927.74     3653.37     30.22 o
   1   5   3      173.34      143.68      6.43 o
   3   5   3      340.51      214.91      7.39 o
   5   5   3      566.78      740.90     14.47 o
   7   5   3      893.34      824.22     18.54 o
   9   5   3     1448.92     1555.32     30.28 o
  11   5   3     3141.88     2894.85     45.54 o
  13   5   3     1563.87     1631.10     39.50 o
  15   5   3      156.99       89.86     16.57 o
  17   5   3      808.02      770.72     32.24 o
  19   5   3      444.47      390.73     54.22 o
 -22   6   3      305.25      277.54     22.22 o
 -20   6   3     1187.56     1159.55     28.06 o
 -18   6   3        1.87        5.23     10.56 o
 -16   6   3     1262.17     1180.58     24.67 o
 -14   6   3     1894.10     1834.35     25.66 o
 -12   6   3     1392.94     1369.74     18.94 o
 -10   6   3       21.09        9.16      4.89 o
  -8   6   3      857.14      693.72     11.52 o
  -6   6   3      697.38      539.57      9.42 o
  -4   6   3     1663.73     1654.44     19.12 o
  -2   6   3     8433.47     8715.40     87.32 o
   0   6   3     6643.48     6586.83     72.54 o
   2   6   3     1559.76     2091.57     23.94 o
   4   6   3        0.31       -8.29      6.07 o
   6   6   3     2172.69     1989.70     33.58 o
   8   6   3     3942.85     3961.02     54.71 o
  10   6   3      540.47      491.16     20.78 o
  12   6   3      146.35      153.54     16.16 o
  14   6   3      466.48      456.19     26.86 o
  16   6   3      135.38      211.25     24.41 o
  18   6   3       84.01       67.74     19.70 o
  20   6   3       28.54       73.00     19.46 o
 -23   7   3      118.69       81.77     24.27 o
 -21   7   3       56.79       22.13     16.28 o
 -19   7   3      507.68      542.11     27.00 o
 -17   7   3      497.20      472.58     24.16 o
 -15   7   3       56.24       11.09     10.14 o
 -13   7   3      161.00      233.07     17.66 o
 -11   7   3        0.08       -6.08      5.64 o
  -9   7   3       92.98      136.30      5.99 o
  -7   7   3     1802.25     1793.51     16.98 o
  -5   7   3     1180.72      954.41     19.12 o
  -3   7   3      342.46      449.54     12.47 o
  -1   7   3      424.38      303.41     13.06 o
   1   7   3     3011.55     3378.43     54.16 o
   3   7   3     1230.51     1147.74     23.89 o
   5   7   3      914.70     1113.20     28.00 o
   7   7   3      181.98      205.04     21.43 o
   9   7   3      160.16      113.14     15.87 o
  11   7   3      444.14      496.67     26.50 o
  13   7   3      222.87      195.94     17.95 o
  15   7   3       59.12       56.55     17.40 o
  17   7   3       21.65       35.81     20.11 o
  19   7   3       12.93        6.32     17.37 o
 -22   8   3       12.52      -13.74     19.70 o
 -20   8   3      389.48      329.55     54.56 o
 -18   8   3      275.59      230.75     19.78 o
 -16   8   3       55.29       56.41     10.72 o
 -14   8   3      206.01      221.28     13.43 o
 -12   8   3      580.09      541.20     15.57 o
 -10   8   3      862.65      872.05     13.53 o
  -8   8   3      623.93      607.37     14.72 o
  -6   8   3     1333.47     1482.31     20.16 o
  -4   8   3      194.64      230.33     10.40 o
  -2   8   3       62.08       65.61      8.60 o
   0   8   3      589.55      500.77     19.68 o
   2   8   3      276.05      217.11     13.80 o
   4   8   3       29.66       33.19     10.47 o
   6   8   3      155.12      150.61     12.40 o
   8   8   3     1202.40     1041.85     30.05 o
  10   8   3      240.64      209.88     22.76 o
  12   8   3       43.15       50.38     16.53 o
  14   8   3        6.46       14.84     16.67 o
  16   8   3      267.22      217.26     24.35 o
  18   8   3       42.84       46.65     22.48 o
 -21   9   3       79.97       90.89     23.23 o
 -19   9   3      148.63      131.27     29.06 o
 -17   9   3      160.73      114.31     22.50 o
 -15   9   3      129.08      119.32     13.81 o
 -13   9   3     2467.49     2442.38     35.53 o
 -11   9   3      255.38      215.99     11.75 o
  -9   9   3     3267.01     3176.43     35.38 o
  -7   9   3     2308.15     2302.35     29.42 o
  -5   9   3      376.36      422.33     18.15 o
  -3   9   3      410.39      385.74     23.72 o
  -1   9   3      116.93       72.71     12.52 o
   1   9   3        2.00       -5.08      7.80 o
   3   9   3      237.52      214.12     14.54 o
   5   9   3      407.64      369.94     17.81 o
   7   9   3      299.06      316.00     25.69 o
   9   9   3       74.30       49.76     15.54 o
  11   9   3     1240.21     1275.06     50.35 o
  13   9   3      738.20      717.31     30.98 o
  15   9   3       10.29       20.11     17.01 o
  17   9   3      413.20      504.73     39.30 o
 -20  10   3      116.10      106.09     25.56 o
 -18  10   3       48.25       54.23     20.57 o
 -16  10   3       12.16        7.27     17.66 o
 -14  10   3      368.63      305.26     33.89 o
 -12  10   3      372.54      384.84     17.70 o
 -10  10   3       70.57       56.99     13.60 o
  -8  10   3       57.40       48.06      8.92 o
  -6  10   3     2148.31     2103.98     34.58 o
  -4  10   3     4353.92     4421.31     61.40 o
  -2  10   3     1477.58     1524.98     32.45 o
   0  10   3        4.28       -4.08     12.74 o
   2  10   3     3208.81     3212.37     42.36 o
   4  10   3     1546.70     1478.93     36.80 o
   6  10   3     2290.97     2308.01     47.17 o
   8  10   3      662.84      652.04     29.21 o
  10  10   3      132.97      122.39     18.52 o
  12  10   3       79.61       98.54     26.37 o
  14  10   3      405.66      408.32     29.94 o
  16  10   3      409.99      536.78     41.51 o
 -17  11   3       63.21       72.66     20.91 o
 -15  11   3      114.72      120.11     20.96 o
 -13  11   3       32.25       11.93     16.70 o
 -11  11   3      184.29      198.25     18.37 o
  -9  11   3      534.80      517.55     19.84 o
  -7  11   3     2639.61     2655.86     45.55 o
  -5  11   3     1366.52     1330.96     34.26 o
  -3  11   3       12.80       -4.94     15.63 o
  -1  11   3     1217.13     1144.72     42.19 o
   1  11   3      329.34      347.17     18.82 o
   3  11   3       26.67        1.96     13.99 o
   5  11   3      277.16      316.36     22.24 o
   7  11   3        5.44       -5.97     14.72 o
   9  11   3       16.11       -8.01     15.30 o
  11  11   3      138.21      159.07     21.60 o
  13  11   3       63.81       65.05     18.58 o
 -16  12   3        0.27      -18.65     20.88 o
 -14  12   3       44.51       58.54     30.65 o
 -12  12   3        2.60        4.28     15.76 o
 -10  12   3       17.55       23.74     12.34 o
  -8  12   3      196.27      158.77     22.63 o
  -6  12   3      320.05      368.41     35.95 o
  -4  12   3        0.43       -1.14     14.78 o
  -2  12   3       34.89        7.75     20.41 o
   0  12   3      225.05      200.20     17.57 o
   2  12   3      238.87      275.79     24.87 o
   4  12   3      391.61      348.26     23.61 o
   6  12   3      304.42      290.77     23.92 o
   8  12   3       90.58       77.14     17.79 o
  10  12   3        1.42        2.43     16.49 o
  12  12   3       70.69       54.89     21.43 o
 -13  13   3      103.67       79.88     19.11 o
 -11  13   3        0.01       -1.90     14.45 o
  -9  13   3      110.30      165.27     16.63 o
  -7  13   3      435.88      475.49     47.63 o
  -5  13   3       99.02      108.44     20.41 o
  -3  13   3       94.96       96.52     18.73 o
  -1  13   3      441.39      403.08     21.71 o
   1  13   3      428.78      415.70     33.74 o
   3  13   3       21.43       31.76     16.54 o
   5  13   3        0.00       -0.27     16.10 o
   7  13   3       99.46       89.77     18.62 o
   9  13   3      197.16      202.46     22.62 o
  11  13   3       50.39       25.84     22.82 o
 -12  14   3      155.85      160.62     26.75 o
 -10  14   3      129.30       87.72     57.75 o
  -8  14   3       88.12       48.43     31.99 o
  -6  14   3       21.37        9.48     30.30 o
  -4  14   3       60.80       82.55     22.16 o
  -2  14   3       53.97       50.65     15.29 o
   0  14   3       15.77        5.89     17.21 o
   2  14   3       24.63       15.22     17.82 o
   4  14   3       33.22       10.48     23.14 o
   6  14   3      116.63      136.41     21.65 o
   8  14   3      413.30      473.81     46.79 o
  -7  15   3      121.81       92.70     35.57 o
  -5  15   3       34.38       32.87     33.92 o
  -3  15   3       35.70       17.84     32.28 o
  -1  15   3      121.96      102.44     37.23 o
   1  15   3       50.95       69.46     39.15 o
   3  15   3      184.69      163.94     41.85 o
 -26   0   4      249.69      303.28     69.54 o
 -24   0   4      522.54      570.64     42.17 o
 -22   0   4       42.99       34.84     31.23 o
 -20   0   4        1.72       12.11     19.25 o
 -18   0   4      835.33      702.41     61.29 o
 -16   0   4     3679.71     4093.49     85.23 o
 -14   0   4     4050.93     3767.83     66.77 o
 -12   0   4       28.61       12.84      9.27 o
 -10   0   4     6371.57     8309.67     88.01 o
  -8   0   4    31818.79    31787.55    277.18 o
  -6   0   4    19532.36    19666.76    157.35 o
  -4   0   4   110342.01   115833.34   1084.43 o
  -2   0   4     6804.18     8587.40     95.04 o
   0   0   4     7153.13     6313.61     66.36 o
   2   0   4    38830.12    43741.92    458.37 o
   4   0   4     8429.56     7435.21    120.78 o
   6   0   4       47.89       14.83     10.62 o
   8   0   4     4501.53     4352.15     98.24 o
  10   0   4     1100.01     1682.66     57.75 o
  12   0   4     4048.38     3547.77     92.90 o
  14   0   4      151.06      120.75     26.00 o
  16   0   4       56.05       98.38     26.16 o
  18   0   4      153.63      210.76     26.90 o
  20   0   4      705.97      669.62     36.27 o
 -25   1   4       25.86       14.70     16.02 o
 -23   1   4       22.68        3.05     14.61 o
 -21   1   4      809.86      856.67     30.91 o
 -19   1   4      114.42      116.31     15.57 o
 -17   1   4      145.09      129.85     14.23 o
 -15   1   4     1107.89      999.35     24.95 o
 -13   1   4     2089.45     2527.18     29.25 o
 -11   1   4     2297.88     1907.14     22.87 o
  -9   1   4      235.89      179.10      6.47 o
  -7   1   4    14152.06    13909.56     83.69 o
  -5   1   4    34475.50    37457.55    227.06 o
  -3   1   4     4836.60     6836.87     54.83 o
  -1   1   4    15413.32    14688.34     99.56 o
   1   1   4     5107.37     6356.43     49.86 o
   3   1   4     3433.97     3342.68     31.77 o
   5   1   4    16619.55    16801.10    141.48 o
   7   1   4     1029.57     1367.37     25.79 o
   9   1   4      184.08       90.11     10.89 o
  11   1   4     3509.77     3085.74     48.03 o
  13   1   4      288.48      350.10     19.76 o
  15   1   4      263.84      240.28     17.87 o
  17   1   4      472.73      518.44     25.56 o
  19   1   4      138.22      141.62     18.19 o
  21   1   4        9.38       23.49     15.52 o
 -24   2   4        5.77       -3.36     14.95 o
 -22   2   4       20.22        9.67     14.51 o
 -20   2   4       11.54       24.90     13.96 o
 -18   2   4     1059.09     1007.12     46.10 o
 -16   2   4        0.32      -16.50      9.47 o
 -14   2   4     2151.15     2540.11     35.72 o
 -12   2   4     4891.04     5047.41     47.48 o
 -10   2   4     4340.13     5242.76     43.84 o
  -8   2   4      628.10      876.85     11.22 o
  -6   2   4        6.81       20.87      3.94 o
  -4   2   4    11392.69    10797.00     73.03 o
  -2   2   4    37210.16    37359.67    253.71 o
   0   2   4    10194.74    11798.13     78.56 o
   2   2   4     2559.56     3267.24     29.69 o
   4   2   4    57919.59    63963.50    545.50 o
   6   2   4     6371.29     6545.83     67.12 o
   8   2   4      690.02      623.30     19.09 o
  10   2   4     2684.72     3154.72     47.52 o
  12   2   4        0.01       -4.16     11.60 o
  14   2   4        0.00        5.53     12.29 o
  16   2   4      975.57      906.48     28.88 o
  18   2   4        0.53       13.95     14.12 o
  20   2   4       36.99       37.19     18.36 o
 -25   3   4       13.89        6.59     16.78 o
 -23   3   4       19.93       30.09     12.39 o
 -21   3   4     1546.68     1542.92     33.67 o
 -19   3   4      780.57      656.52     22.98 o
 -17   3   4      341.26      318.54     18.13 o
 -15   3   4      142.09      177.53     11.91 o
 -13   3   4     1218.53      987.76     21.14 o
 -11   3   4    12329.18    12932.82     98.26 o
  -9   3   4     5522.45     5475.63     45.23 o
  -7   3   4     1929.38     1900.97     18.78 o
  -5   3   4    13724.92    14012.97    104.47 o
  -3   3   4    11876.33    11746.82     87.56 o
  -1   3   4    12739.34    12288.88     85.13 o
   1   3   4     5732.68     6673.70     50.90 o
   3   3   4     3670.54     3874.05     33.03 o
   5   3   4     1987.18     1954.33     24.54 o
   7   3   4        3.40       -0.74      8.18 o
   9   3   4     1197.21     1226.72     26.22 o
  11   3   4     1115.85      987.58     25.75 o
  13   3   4     2900.74     2794.54     46.80 o
  15   3   4       66.44      107.85     14.88 o
  17   3   4      387.14      362.30     24.07 o
  19   3   4      104.10      135.35     21.26 o
 -24   4   4      249.80      274.90     22.58 o
 -22   4   4       13.11       20.72     11.97 o
 -20   4   4      100.62      118.52     13.02 o
 -18   4   4     2820.49     2842.72     39.62 o
 -16   4   4      319.85      254.81     12.53 o
 -14   4   4     1376.35     1366.27     21.20 o
 -12   4   4        6.64        9.47      5.40 o
 -10   4   4     1332.00     1513.94     27.12 o
  -8   4   4       28.28       55.47      5.39 o
  -6   4   4     2268.61     2115.34     21.35 o
  -4   4   4       83.17       88.76      7.45 o
  -2   4   4     2410.83     2871.95     23.85 o
   0   4   4     1194.21     1096.98     13.36 o
   2   4   4     6007.73     5958.38     45.58 o
   4   4   4     1107.01     1092.79     16.53 o
   6   4   4     1701.20     2046.02     28.45 o
   8   4   4      965.88      890.51     24.22 o
  10   4   4     1704.12     1749.52     42.79 o
  12   4   4     1871.63     1880.43     35.96 o
  14   4   4     2837.11     2624.96     45.57 o
  16   4   4       21.80        4.35     15.42 o
  18   4   4      506.61      596.04     31.50 o
  20   4   4      734.63      824.82     41.85 o
 -23   5   4      629.93      621.07     30.62 o
 -21   5   4     2977.23     2961.80     45.25 o
 -19   5   4     1067.96     1015.69     24.69 o
 -17   5   4      325.17      334.23     15.13 o
 -15   5   4     1670.44     1605.76     23.86 o
 -13   5   4     2127.71     2082.74     25.92 o
 -11   5   4        9.98        7.21      5.95 o
  -9   5   4      327.57      301.51     10.23 o
  -7   5   4     6259.07     7330.52     60.99 o
  -5   5   4        2.52        3.64      3.53 o
  -3   5   4     2556.43     2486.61     24.34 o
  -1   5   4    15577.93    16474.37    137.31 o
   1   5   4     6656.87     8021.91     59.91 o
   3   5   4      228.39      214.95      9.70 o
   5   5   4      245.80      171.34     12.10 o
   7   5   4     1074.40     1128.42     23.45 o
   9   5   4     1688.48     1636.54     34.66 o
  11   5   4        9.12       12.38     12.76 o
  13   5   4        9.28       17.10     14.17 o
  15   5   4      182.47      203.00     25.77 o
  17   5   4      168.04      152.63     22.29 o
  19   5   4        2.41       19.63     24.07 o
 -24   6   4        0.00      -12.01     15.85 o
 -22   6   4       30.77       17.36     15.77 o
 -20   6   4      136.81      128.06     17.15 o
 -18   6   4       17.62        7.30     10.27 o
 -16   6   4      135.37      107.45     15.69 o
 -14   6   4     1151.26     1162.53     19.70 o
 -12   6   4       32.49       41.89      5.93 o
 -10   6   4      316.14      310.88     11.13 o
  -8   6   4      523.84      688.81     13.95 o
  -6   6   4     2159.50     2491.50     25.01 o
  -4   6   4    11115.64    11504.67     89.95 o
  -2   6   4      790.44      638.19     13.85 o
   0   6   4     1908.66     1924.79     23.66 o
   2   6   4       18.04       30.62      7.91 o
   4   6   4       12.39       29.23      7.30 o
   6   6   4      133.22      176.99     20.06 o
   8   6   4        0.23        8.78     11.96 o
  10   6   4        1.84       -6.44     12.28 o
  12   6   4      184.25      197.10     17.99 o
  14   6   4       62.00       47.36     15.88 o
  16   6   4      108.73      129.72     19.62 o
  18   6   4      109.75       94.35     19.53 o
 -23   7   4       58.59       28.19     21.50 o
 -21   7   4        0.51      -18.29     15.11 o
 -19   7   4        3.88       -0.17     14.64 o
 -17   7   4     1010.90      992.52     23.01 o
 -15   7   4       48.84       16.41      9.15 o
 -13   7   4      134.67      134.39     12.03 o
 -11   7   4     1059.16     1097.52     15.98 o
  -9   7   4      187.64      171.36      6.72 o
  -7   7   4      306.39      368.63      9.28 o
  -5   7   4     5199.48     5528.64     61.99 o
  -3   7   4      146.98      138.70      9.30 o
  -1   7   4      769.84      961.21     21.87 o
   1   7   4       21.06       16.89      6.17 o
   3   7   4       20.58       37.85      8.89 o
   5   7   4      249.04      271.19     14.96 o
   7   7   4     3888.14     3930.13     61.83 o
   9   7   4      558.63      663.42     26.43 o
  11   7   4       41.56       15.78     14.69 o
  13   7   4      106.45       78.72     16.64 o
  15   7   4     1587.23     1650.28     41.75 o
  17   7   4      234.18      238.64     22.47 o
 -22   8   4       22.15       54.29     22.52 o
 -20   8   4       44.48        6.69     19.58 o
 -18   8   4      346.80      379.49     33.85 o
 -16   8   4      654.39      642.45     19.21 o
 -14   8   4      879.25      975.67     22.99 o
 -12   8   4      649.58      735.51     14.79 o
 -10   8   4     1434.21     1344.01     16.27 o
  -8   8   4     1107.54     1080.80     15.75 o
  -6   8   4      631.08      574.90     15.67 o
  -4   8   4     2078.04     2201.65     31.62 o
  -2   8   4      128.70       94.58     10.28 o
   0   8   4     2123.56     2166.09     37.38 o
   2   8   4     6658.39     6342.34     70.44 o
   4   8   4     2398.70     2607.81     40.65 o
   6   8   4     1941.12     2007.38     34.50 o
   8   8   4       10.39       -1.82     13.72 o
  10   8   4     2415.76     2478.64     52.23 o
  12   8   4     1100.20     1088.31     34.07 o
  14   8   4       94.44      154.93     19.71 o
  16   8   4       25.98       40.39     17.82 o
 -21   9   4      143.36      159.91     26.86 o
 -19   9   4        4.32       11.65     19.58 o
 -17   9   4      176.33      155.49     22.73 o
 -15   9   4      619.80      562.90     31.44 o
 -13   9   4      971.87     1049.28     21.18 o
 -11   9   4     1995.83     2031.56     22.97 o
  -9   9   4     1179.74     1180.46     17.50 o
  -7   9   4       32.70       29.37      7.07 o
  -5   9   4      213.14      242.15     13.19 o
  -3   9   4     1497.69     1636.56     42.62 o
  -1   9   4        4.79      -14.80     11.20 o
   1   9   4     1802.98     1752.61     33.67 o
   3   9   4      634.86      708.17     19.15 o
   5   9   4      716.36      774.25     24.16 o
   7   9   4       50.09       44.71     16.00 o
   9   9   4        1.14       -8.01     14.34 o
  11   9   4      343.32      363.33     26.37 o
  13   9   4      431.08      429.60     32.15 o
  15   9   4      176.70      237.42     26.71 o
 -20  10   4      179.95      146.01     33.58 o
 -18  10   4       41.75       38.14     20.10 o
 -16  10   4       42.92       41.45     18.63 o
 -14  10   4       78.34       53.98     18.23 o
 -12  10   4       39.14       32.23     11.49 o
 -10  10   4        6.02      -13.91     14.29 o
  -8  10   4      487.61      520.19     24.92 o
  -6  10   4        0.04       -5.52      9.57 o
  -4  10   4        0.00       -5.30      9.52 o
  -2  10   4        9.42        2.14     13.03 o
   0  10   4        5.42      -14.90      9.24 o
   2  10   4      277.79      304.65     17.83 o
   4  10   4     3317.36     3243.08     60.51 o
   6  10   4      303.50      365.41     23.87 o
   8  10   4        0.06      -19.18     14.18 o
  10  10   4        0.10       11.17     15.51 o
  12  10   4       10.20       13.20     16.26 o
  14  10   4        7.74       13.86     18.88 o
 -19  11   4       32.51       46.51     21.79 o
 -17  11   4       86.75       57.94     19.84 o
 -15  11   4        3.82      -13.43     17.36 o
 -13  11   4       14.43        4.96     16.79 o
 -11  11   4      509.76      466.24     26.37 o
  -9  11   4      521.99      569.04     24.58 o
  -7  11   4        2.97      -10.30     10.47 o
  -5  11   4      497.59      503.61     25.24 o
  -3  11   4     1073.65      975.32     32.01 o
  -1  11   4      527.32      548.70     25.48 o
   1  11   4      144.64      195.14     16.69 o
   3  11   4        7.55       18.22     16.44 o
   5  11   4      186.53      120.74     18.86 o
   7  11   4      244.36      297.34     24.42 o
   9  11   4      282.07      259.68     35.38 o
  11  11   4       81.02      113.13     19.79 o
  13  11   4        3.35       23.70     17.79 o
 -16  12   4      282.94      261.65     27.50 o
 -14  12   4       59.35       34.85     18.53 o
 -12  12   4      178.18      201.77     20.78 o
 -10  12   4      257.66      335.06     24.53 o
  -8  12   4      935.26     1010.84     25.45 o
  -6  12   4      675.83      680.14     28.07 o
  -4  12   4       12.28       -3.49     15.02 o
  -2  12   4      778.03      685.29     30.61 o
   0  12   4      868.14      780.07     26.44 o
   2  12   4      511.13      605.08     25.82 o
   4  12   4       14.54        6.93     15.61 o
   6  12   4        0.62       -7.99     15.51 o
   8  12   4       16.21       16.03     17.32 o
  10  12   4      174.85      207.22     22.61 o
  12  12   4      287.02      252.18     26.54 o
 -15  13   4       63.49       94.64     21.20 o
 -13  13   4      152.05      187.15     23.56 o
 -11  13   4      146.70      145.94     31.07 o
  -9  13   4      111.67       66.84     31.64 o
  -7  13   4       44.73       77.06     29.34 o
  -5  13   4       22.90       16.97     16.13 o
  -3  13   4      438.21      378.74     28.21 o
  -1  13   4      196.76      208.58     19.60 o
   1  13   4       49.65       27.62     16.84 o
   3  13   4        8.10       -9.15     24.08 o
   5  13   4       13.64       28.26     17.39 o
   7  13   4      105.48      106.01     19.48 o
   9  13   4      192.20      234.94     26.54 o
 -12  14   4       30.93       24.70     17.17 o
 -10  14   4       47.52       55.60     33.21 o
  -8  14   4       14.94        0.24     31.18 o
  -6  14   4        0.15       33.93     24.93 o
  -4  14   4        0.81        4.74     19.98 o
  -2  14   4        0.52       27.64     18.71 o
   0  14   4        0.28       -4.43     17.06 o
   2  14   4        0.92       30.79     43.65 o
   4  14   4       22.61       17.92     20.34 o
   6  14   4        5.96        5.24     24.01 o
  -7  15   4      140.79      138.32     37.25 o
  -5  15   4        7.29        5.34     25.91 o
  -3  15   4       85.04       83.77     25.88 o
  -1  15   4       54.69       47.22     31.49 o
   1  15   4        1.06       27.89     37.04 o
 -25   1   5      161.44      166.86     20.14 o
 -23   1   5      154.89      158.02     18.53 o
 -21   1   5      616.88      614.45     27.71 o
 -19   1   5      724.38      674.52     26.80 o
 -17   1   5     2177.05     2234.21     47.12 o
 -15   1   5     7057.57     7320.89     74.50 o
 -13   1   5      766.08      816.64     13.66 o
 -11   1   5      958.59      748.19     12.16 o
  -9   1   5    10373.35    10776.91     69.96 o
  -7   1   5      988.26      921.81     11.22 o
  -5   1   5    89369.11    90959.27    606.03 o
  -3   1   5     7402.67     8338.94     71.21 o
  -1   1   5     1590.23     1353.05     16.23 o
   1   1   5     7838.40     7467.93     58.93 o
   3   1   5      691.69      725.28     14.13 o
   5   1   5      380.04      643.17     16.14 o
   7   1   5      483.52      397.48     17.20 o
   9   1   5     2306.96     2418.03     40.32 o
  11   1   5      328.75      316.41     18.73 o
  13   1   5      441.31      446.85     26.30 o
  15   1   5      743.11      796.31     28.07 o
  17   1   5       46.38       61.69     15.58 o
  19   1   5      187.74      205.95     23.72 o
 -26   2   5      257.08      313.38     24.13 o
 -24   2   5       42.56       50.99     16.25 o
 -22   2   5     1121.40     1086.73     34.13 o
 -20   2   5      525.96      522.08     25.91 o
 -18   2   5      571.29      576.05     33.34 o
 -16   2   5      752.80      730.23     22.95 o
 -14   2   5     1032.34      991.58     21.77 o
 -12   2   5     1309.34     1161.93     15.84 o
 -10   2   5      340.34      424.93      9.18 o
  -8   2   5     3541.55     3732.05     27.79 o
  -6   2   5    16164.33    19234.04    145.41 o
  -4   2   5    11879.71     9829.65     74.24 o
  -2   2   5     3403.79     4044.00     31.42 o
   0   2   5     9210.63     9164.00     69.75 o
   2   2   5      243.39      179.57      6.28 o
   4   2   5    20055.90    20967.86    176.35 o
   6   2   5     2444.26     2734.35     40.80 o
   8   2   5     7692.46     6907.06     85.60 o
  10   2   5      207.79      209.50     15.11 o
  12   2   5     2833.65     2814.87     47.47 o
  14   2   5       16.53        1.05     12.55 o
  16   2   5      516.04      558.97     26.79 o
  18   2   5      532.39      549.50     44.40 o
  20   2   5      251.86      280.48     32.49 o
 -25   3   5      100.48      100.72     18.83 o
 -23   3   5      208.45      196.43     15.64 o
 -21   3   5       14.60        1.41     10.60 o
 -19   3   5     2452.40     2371.02     48.31 o
 -17   3   5     2875.78     3123.05     53.84 o
 -15   3   5        8.55       22.33      9.15 o
 -13   3   5     2423.46     2756.01     36.18 o
 -11   3   5     1661.81     1717.20     21.88 o
  -9   3   5        9.89        8.69      4.17 o
  -7   3   5     1569.60     1461.64     18.62 o
  -5   3   5    19636.12    19800.05    146.57 o
  -3   3   5      270.04      295.68      8.88 o
  -1   3   5     2639.99     3035.26     26.84 o
   1   3   5     1206.83     1230.12     15.14 o
   3   3   5     9394.18    10950.12    102.32 o
   5   3   5        3.30        6.57      6.71 o
   7   3   5      271.58      223.43     14.30 o
   9   3   5     2601.48     2868.42     44.77 o
  11   3   5     4253.85     4134.56     60.18 o
  13   3   5      728.00      823.69     26.59 o
  15   3   5      130.52      118.75     15.40 o
  17   3   5      351.28      393.86     25.64 o
  19   3   5      503.85      511.36     35.04 o
 -24   4   5        2.05       -4.14     15.80 o
 -22   4   5       61.11       56.42     17.19 o
 -20   4   5        0.27       -5.96     10.05 o
 -18   4   5       77.45       89.05     13.54 o
 -16   4   5      960.94      924.41     18.85 o
 -14   4   5     3127.72     3290.56     36.01 o
 -12   4   5     1342.48     1609.10     23.48 o
 -10   4   5     6805.55     7629.20     61.20 o
  -8   4   5     2556.77     2789.01     28.49 o
  -6   4   5     3164.11     2890.84     27.49 o
  -4   4   5    10335.00    12050.98     91.12 o
  -2   4   5      136.74       45.72      4.60 o
   0   4   5      482.24      476.81      9.75 o
   2   4   5       40.55       34.07      5.96 o
   4   4   5     1963.45     2560.16     29.93 o
   6   4   5      141.63      284.77     16.79 o
   8   4   5      219.73      116.09     12.94 o
  10   4   5        0.89      -16.69     13.74 o
  12   4   5      182.70      225.10     25.00 o
  14   4   5      184.26      184.33     21.70 o
  16   4   5        4.83      -15.16     18.30 o
  18   4   5       76.52       84.73     21.31 o
 -25   5   5      228.60      244.28     22.46 o
 -23   5   5       68.19       89.56     17.79 o
 -21   5   5        4.14       11.70     14.04 o
 -19   5   5      651.50      613.93     19.58 o
 -17   5   5     1146.82     1054.07     21.55 o
 -15   5   5      221.91      221.43     12.91 o
 -13   5   5     2878.66     2692.88     33.59 o
 -11   5   5      239.46      276.03     10.97 o
  -9   5   5      203.95      148.23      7.82 o
  -7   5   5     6878.15     7603.12     80.29 o
  -5   5   5     1632.11     1565.91     21.75 o
  -3   5   5       34.33       69.10      6.86 o
  -1   5   5     4569.67     4677.61     42.41 o
   1   5   5      325.12      551.12     12.96 o
   3   5   5       89.36       46.86      8.52 o
   5   5   5     3311.08     3749.85     47.72 o
   7   5   5      739.09      726.06     23.86 o
   9   5   5      388.73      294.30     18.06 o
  11   5   5      409.02      377.36     26.82 o
  13   5   5      249.97      232.06     19.41 o
  15   5   5        0.09       -8.19     15.07 o
  17   5   5       77.40      100.09     21.94 o
 -24   6   5      156.46      161.83     19.81 o
 -22   6   5     1158.91     1234.17     36.97 o
 -20   6   5      684.42      657.65     27.89 o
 -18   6   5      172.60      207.23     14.61 o
 -16   6   5      497.69      538.35     23.66 o
 -14   6   5      826.15      730.01     18.98 o
 -12   6   5     3647.41     3840.04     45.55 o
 -10   6   5      133.33      101.82      7.87 o
  -8   6   5      348.92      387.50     11.74 o
  -6   6   5      183.04      188.04      7.67 o
  -4   6   5       29.18       28.77      5.94 o
  -2   6   5      193.86      173.28      8.30 o
   0   6   5     9363.84     9929.96     93.07 o
   2   6   5     3020.33     3535.87     42.90 o
   4   6   5      348.39      296.49     13.64 o
   6   6   5     4431.57     4229.06     53.70 o
   8   6   5     4538.37     4885.36     71.28 o
  10   6   5      672.22      516.41     24.29 o
  12   6   5      121.76       81.96     16.54 o
  14   6   5      850.68      886.02     32.18 o
  16   6   5      515.20      551.39     29.36 o
  18   6   5      301.52      322.84     25.29 o
 -23   7   5      204.69      212.08     45.02 o
 -21   7   5      425.14      376.25     24.27 o
 -19   7   5       82.94       74.46     16.15 o
 -17   7   5      902.43      811.08     28.31 o
 -15   7   5     3056.79     3065.13     42.12 o
 -13   7   5      186.30      165.24     14.08 o
 -11   7   5        0.34       -3.06      6.90 o
  -9   7   5      828.97      729.40     15.34 o
  -7   7   5       71.76      123.59      6.47 o
  -5   7   5     2530.13     2553.19     27.61 o
  -3   7   5      225.12      299.31     10.71 o
  -1   7   5      172.01      165.73      7.53 o
   1   7   5     2158.71     2049.11     28.23 o
   3   7   5     2350.95     2508.19     37.71 o
   5   7   5     2630.64     2950.52     54.48 o
   7   7   5      752.92      610.30     25.79 o
   9   7   5      649.22      553.81     25.19 o
  11   7   5      636.74      600.56     27.72 o
  13   7   5      122.93      137.59     18.75 o
  15   7   5       52.03       84.41     18.19 o
  17   7   5        2.90        5.04     16.78 o
 -22   8   5       22.19       35.00     21.44 o
 -20   8   5        5.29      -15.22     18.87 o
 -18   8   5      623.51      655.18     27.32 o
 -16   8   5       55.91       80.63     15.07 o
 -14   8   5     2806.51     2717.74     36.06 o
 -12   8   5     2687.52     2739.18     32.11 o
 -10   8   5      782.79      722.60     16.60 o
  -8   8   5        2.90       -9.83      5.13 o
  -6   8   5       44.93       59.13      6.29 o
  -4   8   5      300.29      284.36     13.79 o
  -2   8   5      140.80      135.09     12.45 o
   0   8   5      285.85      242.33     11.01 o
   2   8   5      366.40      347.20     16.53 o
   4   8   5      452.03      464.12     19.82 o
   6   8   5      674.10      759.13     23.79 o
   8   8   5      130.39      134.22     17.16 o
  10   8   5      310.48      283.09     20.96 o
  12   8   5       96.10       75.06     16.46 o
  14   8   5        7.13       22.98     16.23 o
  16   8   5       62.82       85.83     19.03 o
 -21   9   5      486.27      517.09     38.41 o
 -19   9   5      409.08      432.68     41.64 o
 -17   9   5      547.17      536.68     32.36 o
 -15   9   5      317.92      308.21     21.48 o
 -13   9   5      101.03       84.87     13.72 o
 -11   9   5       36.39       38.48      7.51 o
  -9   9   5      153.97      130.06      8.07 o
  -7   9   5     1844.51     1939.00     28.77 o
  -5   9   5     1844.75     1807.95     36.46 o
  -3   9   5      135.27      122.11     14.32 o
  -1   9   5      619.17      495.56     21.31 o
   1   9   5      395.96      348.97     18.00 o
   3   9   5     1042.73     1008.82     25.35 o
   5   9   5       28.38        6.76     14.92 o
   7   9   5      151.33       97.57     17.15 o
   9   9   5      478.28      473.92     26.54 o
  11   9   5      130.71      101.03     18.75 o
  13   9   5      391.38      476.60     35.42 o
  15   9   5       70.82       89.47     19.21 o
 -20  10   5      159.43      227.31     35.87 o
 -18  10   5      175.17      160.89     29.87 o
 -16  10   5        2.63      -24.81     16.50 o
 -14  10   5       24.97       17.85     16.15 o
 -12  10   5      358.55      377.56     28.41 o
 -10  10   5      110.49       93.83     17.90 o
  -8  10   5        1.11        7.37      9.36 o
  -6  10   5      514.63      504.00     19.16 o
  -4  10   5     3009.40     2845.03     44.42 o
  -2  10   5     1803.60     1630.45     37.77 o
   0  10   5      150.56      151.29     16.39 o
   2  10   5      201.49      190.24     16.71 o
   4  10   5      820.19      709.79     29.42 o
   6  10   5       42.47       41.21     15.97 o
   8  10   5      633.89      648.31     29.47 o
  10  10   5      262.76      314.62     22.98 o
  12  10   5      252.90      241.22     22.93 o
  14  10   5      225.96      293.14     25.13 o
 -19  11   5      130.31      125.58     25.13 o
 -17  11   5      103.57       91.53     20.97 o
 -15  11   5       56.96       36.28     18.98 o
 -13  11   5      139.03      148.81     20.59 o
 -11  11   5        6.30      -10.34     15.22 o
  -9  11   5      470.20      504.77     24.58 o
  -7  11   5     1184.01     1079.41     26.14 o
  -5  11   5     1248.61     1381.03     29.15 o
  -3  11   5       31.13        6.87     11.41 o
  -1  11   5     1214.30     1005.97     30.19 o
   1  11   5     2333.19     2516.96     49.83 o
   3  11   5       69.12       63.48     17.68 o
   5  11   5      352.01      278.03     27.90 o
   7  11   5       61.41       50.91     18.03 o
   9  11   5       35.60       37.65     16.72 o
  11  11   5      267.90      242.17     23.52 o
  13  11   5      670.67      860.90     39.62 o
 -16  12   5       71.73       73.37     21.03 o
 -14  12   5       17.89       11.43     17.15 o
 -12  12   5       77.98       85.37     18.03 o
 -10  12   5      277.41      315.08     21.05 o
  -8  12   5        7.57       19.83     12.06 o
  -6  12   5       95.98       85.86     13.94 o
  -4  12   5        0.32        5.15     16.89 o
  -2  12   5       26.27       32.57     18.33 o
   0  12   5        9.08       -8.10     15.81 o
   2  12   5        9.70       -8.91     16.73 o
   4  12   5        9.43        5.61     17.35 o
   6  12   5        8.93       22.09     16.22 o
   8  12   5        8.34       -0.91     20.07 o
  10  12   5       11.91       17.23     17.62 o
 -15  13   5      185.97      230.49     24.60 o
 -13  13   5      210.82      250.45     24.31 o
 -11  13   5        0.00       27.40     15.32 o
  -9  13   5       88.90       86.85     17.03 o
  -7  13   5       68.71       78.14     24.84 o
  -5  13   5       30.11       43.62     20.40 o
  -3  13   5       17.76       20.13     21.09 o
  -1  13   5        0.85      -23.27     17.57 o
   1  13   5        4.29       -9.05     18.71 o
   3  13   5        3.06       -5.67     22.05 o
   5  13   5       53.40       41.29     18.09 o
   7  13   5      142.42      164.86     25.05 o
   9  13   5       37.34       31.29     33.51 o
 -12  14   5      882.09     1016.55     35.29 o
 -10  14   5      421.78      517.91    106.66 o
  -8  14   5       99.10       91.47     33.30 o
  -6  14   5        0.82        8.68     25.18 o
  -4  14   5      242.20      254.63     25.35 o
  -2  14   5      345.45      353.50     32.03 o
   0  14   5      242.51      327.11     35.69 o
   2  14   5       36.36        8.98     23.99 o
   4  14   5       11.30       -1.02     39.13 o
   6  14   5      163.03      189.54     26.43 o
  -7  15   5       55.69       80.46     36.07 o
  -5  15   5        8.46      -16.77     24.50 o
  -3  15   5        3.47        0.50     28.38 o
  -1  15   5       32.91       15.21     33.59 o
   1  15   5       79.29      100.96     44.20 o
 -26   0   6        0.60       11.36     22.64 o
 -24   0   6       19.89       21.40     21.62 o
 -22   0   6     2039.01     2027.33     62.84 o
 -20   0   6       24.29        5.81     27.70 o
 -18   0   6     1558.78     1705.22     52.33 o
 -16   0   6     3694.36     3324.19     54.09 o
 -14   0   6     3471.71     3075.82     41.45 o
 -12   0   6     2001.10     2100.08     30.31 o
 -10   0   6    16333.58    19657.20    185.91 o
  -8   0   6    25801.76    25524.64    204.55 o
  -6   0   6    30633.34    32387.76    303.61 o
  -4   0   6   105152.71   114675.25   1226.56 o
  -2   0   6     1417.32     1192.95     24.42 o
   0   0   6      489.25      672.38     19.07 o
   2   0   6     8259.34     9949.98    112.31 o
   4   0   6     8652.47     8038.50    102.91 o
   6   0   6       63.01       67.45     12.11 o
   8   0   6     9545.39     9743.28    143.72 o
  10   0   6     3373.81     3329.47     64.94 o
  12   0   6     1417.59     1426.38     42.00 o
  14   0   6       49.51       68.53     18.44 o
  16   0   6      130.36      152.60     21.69 o
  18   0   6      235.34      208.91     25.34 o
 -25   1   6       34.91       12.69     15.94 o
 -23   1   6       40.40       31.87     15.30 o
 -21   1   6       14.78      -17.10     12.98 o
 -19   1   6     1477.08     1508.40     50.35 o
 -17   1   6        8.33       -0.96      8.72 o
 -15   1   6      478.14      454.77     14.96 o
 -13   1   6     1548.27     1413.78     17.43 o
 -11   1   6     1644.03     1472.17     17.45 o
  -9   1   6       39.38       42.06      3.62 o
  -7   1   6      183.56       67.45      3.81 o
  -5   1   6     1730.69     2807.32     25.09 o
  -3   1   6      180.51       81.43      7.78 o
  -1   1   6      743.57      777.17     14.77 o
   1   1   6     5728.70     5029.31     39.37 o
   3   1   6      195.67      268.90     10.33 o
   5   1   6     1418.99     1896.45     32.35 o
   7   1   6     8552.76     7987.21     97.24 o
   9   1   6      644.42      616.55     23.25 o
  11   1   6      767.23      898.97     28.17 o
  13   1   6      263.16      308.95     23.32 o
  15   1   6      121.15      108.38     16.16 o
  17   1   6      354.72      375.48     22.77 o
  19   1   6      633.44      684.61     40.41 o
 -26   2   6       21.89        1.07     16.47 o
 -24   2   6       53.49       15.63     15.35 o
 -22   2   6      254.05      273.09     26.71 o
 -20   2   6      108.92      143.71     16.57 o
 -18   2   6      162.93      128.62     11.90 o
 -16   2   6      215.17      177.47     10.84 o
 -14   2   6       45.63       38.75      6.64 o
 -12   2   6     6320.88     7197.86     56.15 o
 -10   2   6    11094.48    12501.85     81.15 o
  -8   2   6     1624.42     2116.27     25.67 o
  -6   2   6    31170.25    32427.29    231.74 o
  -4   2   6     7642.69     8162.08     64.92 o
  -2   2   6     1095.57     1128.07     11.98 o
   0   2   6       13.52        6.24      4.66 o
   2   2   6      190.56      321.51     11.15 o
   4   2   6        7.55       -8.92      6.55 o
   6   2   6       45.37       60.61     10.56 o
   8   2   6      558.16      667.71     22.43 o
  10   2   6     3371.76     3179.30     50.98 o
  12   2   6      469.41      485.07     23.30 o
  14   2   6      776.95      654.66     26.75 o
  16   2   6      628.47      690.82     37.14 o
  18   2   6      184.36      159.87     24.16 o
 -25   3   6       24.33       20.36     16.44 o
 -23   3   6      629.48      550.72     22.62 o
 -21   3   6     1095.34      967.07     31.17 o
 -19   3   6     2382.27     2248.21     44.34 o
 -17   3   6       80.00       77.05     10.92 o
 -15   3   6      407.72      465.30     14.03 o
 -13   3   6     1365.75     1506.62     23.55 o
 -11   3   6       12.49       20.49      5.56 o
  -9   3   6     1195.23     1141.85     16.14 o
  -7   3   6     1186.32     1373.21     16.82 o
  -5   3   6     1604.58     1806.96     20.08 o
  -3   3   6     3587.04     3619.59     29.73 o
  -1   3   6      902.75      720.14     11.04 o
   1   3   6       12.10        0.91      4.91 o
   3   3   6     3166.16     3838.26     38.70 o
   5   3   6        2.00       46.67      8.28 o
   7   3   6     2156.37     2276.23     42.21 o
   9   3   6      906.30      726.29     26.16 o
  11   3   6      548.38      513.09     23.30 o
  13   3   6       43.13       58.71     14.07 o
  15   3   6      235.26      276.38     22.37 o
  17   3   6      397.15      365.89     34.36 o
 -24   4   6     1631.71     1844.29     45.09 o
 -22   4   6      201.06      218.39     26.20 o
 -20   4   6      275.12      275.77     15.01 o
 -18   4   6     4314.38     4383.30     53.91 o
 -16   4   6     1275.34     1297.94     21.27 o
 -14   4   6      242.97      220.38     11.50 o
 -12   4   6     1781.24     1742.82     24.61 o
 -10   4   6       22.46        2.95      6.14 o
  -8   4   6       10.04       -0.76      5.90 o
  -6   4   6    26522.92    27310.28    208.75 o
  -4   4   6    17796.59    19185.84    142.08 o
  -2   4   6     5767.29     5935.43     47.56 o
   0   4   6     1283.42     1013.52     14.06 o
   2   4   6     2713.18     2477.89     27.83 o
   4   4   6     6881.31     7180.85     65.36 o
   6   4   6     3710.74     3371.19     46.41 o
   8   4   6       37.77       50.13     11.26 o
  10   4   6     1404.57     1342.99     29.32 o
  12   4   6      409.61      416.80     30.06 o
  14   4   6      507.19      505.15     31.54 o
  16   4   6      153.88      144.07     22.85 o
  18   4   6        1.04        7.44     22.59 o
 -25   5   6       42.52       29.66     16.57 o
 -23   5   6      494.37      580.23     29.18 o
 -21   5   6      540.04      483.23     27.56 o
 -19   5   6      662.66      582.86     20.33 o
 -17   5   6        0.26       -8.40     10.34 o
 -15   5   6     1464.55     1482.89     26.55 o
 -13   5   6      251.70      178.75     11.41 o
 -11   5   6      630.79      610.87     14.59 o
  -9   5   6     1088.59     1346.59     19.04 o
  -7   5   6      530.32      510.63     13.19 o
  -5   5   6     1291.42     1654.19     23.10 o
  -3   5   6       62.33       30.38      5.84 o
  -1   5   6     3859.84     3989.49     37.62 o
   1   5   6     2604.04     2789.78     30.22 o
   3   5   6      879.58     1191.63     21.80 o
   5   5   6      155.72      146.26     13.39 o
   7   5   6     1127.14     1112.22     28.99 o
   9   5   6      897.61      796.86     27.27 o
  11   5   6      889.69      864.88     29.58 o
  13   5   6      741.45      803.95     34.41 o
  15   5   6      436.10      388.51     28.92 o
  17   5   6      371.33      379.92     28.46 o
 -24   6   6       27.23       24.46     18.77 o
 -22   6   6      449.47      435.82     25.61 o
 -20   6   6       47.20       55.12     14.73 o
 -18   6   6       23.19       22.36     15.27 o
 -16   6   6     1479.04     1352.81     37.33 o
 -14   6   6     2249.09     2252.18     31.74 o
 -12   6   6       85.32       88.87      9.56 o
 -10   6   6      139.54      168.76      9.09 o
  -8   6   6        5.58        4.26      6.31 o
  -6   6   6       59.00       20.27      5.26 o
  -4   6   6      583.50      682.23     20.25 o
  -2   6   6     2133.44     2492.69     28.15 o
   0   6   6      219.55      228.36      9.84 o
   2   6   6      316.89      413.03     16.77 o
   4   6   6       68.04       64.01      9.98 o
   6   6   6       20.87        2.48     11.95 o
   8   6   6        1.54        3.43     12.95 o
  10   6   6        3.51      -22.97     13.33 o
  12   6   6       88.33       78.79     16.22 o
  14   6   6      422.30      407.53     33.17 o
  16   6   6       11.39       30.19     17.26 o
 -23   7   6      510.64      554.59     50.68 o
 -21   7   6      128.87      136.94     19.07 o
 -19   7   6       42.50       36.27     14.92 o
 -17   7   6      281.10      338.41     24.20 o
 -15   7   6        1.53        4.91     12.12 o
 -13   7   6       12.22       11.36     10.10 o
 -11   7   6     1463.54     1520.96     25.67 o
  -9   7   6      174.81      140.86      9.26 o
  -7   7   6     1922.03     2156.92     33.95 o
  -5   7   6      178.70      135.42      8.72 o
  -3   7   6       71.70       68.77      6.45 o
  -1   7   6      891.78      660.74     14.81 o
   1   7   6      569.45      565.38     16.98 o
   3   7   6      273.89      268.56     15.90 o
   5   7   6     1659.27     1564.67     30.16 o
   7   7   6      807.16      779.67     27.72 o
   9   7   6     1496.47     1447.38     36.72 o
  11   7   6       15.81       21.93     15.11 o
  13   7   6       93.09       85.63     17.77 o
  15   7   6      132.88      133.32     19.43 o
 -22   8   6      125.19      124.20     24.90 o
 -20   8   6       50.99       45.67     20.41 o
 -18   8   6      320.87      316.71     22.04 o
 -16   8   6      788.97      835.13     25.85 o
 -14   8   6      272.99      320.40     25.27 o
 -12   8   6       11.09       13.97      9.17 o
 -10   8   6     2559.92     2597.51     30.45 o
  -8   8   6     3086.39     3522.07     37.35 o
  -6   8   6      990.80     1163.92     19.62 o
  -4   8   6     1177.86     1121.65     20.53 o
  -2   8   6      301.86      198.86     11.26 o
   0   8   6      960.92      865.48     18.27 o
   2   8   6     1396.06     1173.16     24.79 o
   4   8   6     4284.05     4560.72     82.81 o
   6   8   6       85.20       96.04     15.95 o
   8   8   6      129.01      123.28     17.69 o
  10   8   6      274.09      301.56     24.79 o
  12   8   6      327.84      397.80     26.54 o
  14   8   6      397.24      409.93     26.44 o
 -21   9   6       11.85       19.58     21.72 o
 -19   9   6      144.42      161.44     24.12 o
 -17   9   6       35.05       27.83     19.37 o
 -15   9   6       83.25      114.51     17.98 o
 -13   9   6     1774.58     1831.56     31.77 o
 -11   9   6     1563.39     1574.52     26.25 o
  -9   9   6     2752.25     2853.34     28.68 o
  -7   9   6      497.14      494.14     13.94 o
  -5   9   6      114.05       87.26      9.67 o
  -3   9   6      518.71      524.35     23.17 o
  -1   9   6     1205.79     1254.04     26.44 o
   1   9   6      156.20      159.53     10.37 o
   3   9   6       30.16       39.55     15.18 o
   5   9   6       90.89       72.11     16.42 o
   7   9   6       88.38      102.79     17.88 o
   9   9   6        1.63       23.00     15.44 o
  11   9   6      382.61      406.59     29.60 o
  13   9   6        5.78       19.84     16.85 o
 -20  10   6      117.87      139.33     35.50 o
 -18  10   6      117.12      103.36     22.52 o
 -16  10   6      110.93       80.78     20.74 o
 -14  10   6      566.74      528.77     27.93 o
 -12  10   6      399.74      396.35     23.74 o
 -10  10   6     1052.49     1067.88     27.84 o
  -8  10   6       12.18      -12.00     12.16 o
  -6  10   6      457.89      431.27     21.73 o
  -4  10   6      355.59      328.88     17.64 o
  -2  10   6      116.51      156.50     15.74 o
   0  10   6     1348.39     1366.22     29.79 o
   2  10   6      352.91      328.70     23.18 o
   4  10   6       34.57       10.32     16.27 o
   6  10   6       53.45       43.15     16.16 o
   8  10   6      103.98      138.70     23.14 o
  10  10   6       59.35       48.88     17.40 o
  12  10   6      117.55      180.41     21.66 o
 -19  11   6      159.96      185.31     48.68 o
 -17  11   6       62.32       57.14     21.26 o
 -15  11   6       49.04       47.03     19.73 o
 -13  11   6      336.50      284.20     21.75 o
 -11  11   6      395.55      424.04     25.69 o
  -9  11   6      214.80      201.81     17.12 o
  -7  11   6       44.42       39.95     12.71 o
  -5  11   6     1102.98     1042.49     24.99 o
  -3  11   6     1269.49     1305.48     59.27 o
  -1  11   6      200.40      183.95     20.22 o
   1  11   6      209.57      214.97     20.39 o
   3  11   6      642.94      594.40     29.03 o
   5  11   6       26.55       20.62     16.11 o
   7  11   6        6.63        2.81     16.00 o
   9  11   6       51.39       49.38     17.29 o
  11  11   6       50.08       44.75     18.12 o
 -16  12   6      208.07      222.95     28.38 o
 -14  12   6      579.74      619.72     32.36 o
 -12  12   6      177.15      186.71     22.39 o
 -10  12   6       69.22       75.64     16.53 o
  -8  12   6      123.14      138.07     14.78 o
  -6  12   6      387.26      403.86     38.97 o
  -4  12   6      299.27      344.11     28.77 o
  -2  12   6       22.83       30.15     22.04 o
   0  12   6      524.75      456.24     27.24 o
   2  12   6      109.33       70.95     18.76 o
   4  12   6       18.11       12.79     16.62 o
   6  12   6      118.26      123.93     23.65 o
   8  12   6       63.43       67.43     18.82 o
  10  12   6       25.84       35.01     18.15 o
 -15  13   6       82.92       94.84     26.52 o
 -13  13   6      122.62      177.75     21.36 o
 -11  13   6      154.07      157.33     19.55 o
  -9  13   6      161.31      165.17     28.24 o
  -7  13   6       10.63        8.52     12.72 o
  -5  13   6      217.16      177.12     32.98 o
  -3  13   6      450.52      464.16     34.69 o
  -1  13   6      523.02      589.64     64.92 o
   1  13   6      119.37      102.57     26.71 o
   3  13   6        0.00      -25.44     20.92 o
   5  13   6        0.66       21.10     25.86 o
   7  13   6       48.24       62.02     18.84 o
 -12  14   6       13.58       44.12     17.53 o
 -10  14   6       22.20       18.49     53.04 o
  -8  14   6        1.70        2.67     39.48 o
  -6  14   6        2.39        6.15     30.01 o
  -4  14   6        0.03       10.06     23.54 o
  -2  14   6        0.03       37.83     41.42 o
   0  14   6        3.06       19.64     38.30 o
   2  14   6        0.37       -1.61     42.40 o
   4  14   6        3.60        7.08     28.89 o
  -5  15   6       20.47       41.41     33.05 o
  -3  15   6       50.41       61.60     25.91 o
 -25   1   7      107.11      117.94     18.70 o
 -23   1   7      916.42      837.87     31.59 o
 -21   1   7      108.04      104.18     15.85 o
 -19   1   7      966.76     1005.26     30.76 o
 -17   1   7     1929.57     1946.44     47.56 o
 -15   1   7     1335.06     1280.66     19.51 o
 -13   1   7     1636.56     1781.67     20.78 o
 -11   1   7       22.92       51.52      4.67 o
  -9   1   7    10693.49    11044.35     72.16 o
  -7   1   7    10347.88    10237.73     72.18 o
  -5   1   7     1599.85     1708.43     19.60 o
  -3   1   7     1001.46      874.04     15.41 o
  -1   1   7       10.02       72.37      4.99 o
   1   1   7     3655.11     3491.73     32.33 o
   3   1   7     3006.66     2680.43     28.80 o
   5   1   7      296.85      264.77     12.95 o
   7   1   7       15.95       17.34     10.60 o
   9   1   7      411.34      390.69     20.91 o
  11   1   7       67.79       62.19     12.43 o
  13   1   7      181.31      200.53     18.07 o
  15   1   7      130.70      131.84     15.96 o
  17   1   7        1.18       12.23     14.81 o
 -26   2   7       18.01        7.12     16.55 o
 -24   2   7       41.96       44.44     16.13 o
 -22   2   7        3.74       11.03     13.83 o
 -20   2   7     2352.78     2290.65     47.12 o
 -18   2   7     3448.83     3622.13     47.20 o
 -16   2   7      621.53      638.21     18.45 o
 -14   2   7      410.89      430.51     12.73 o
 -12   2   7      319.03      253.37      7.74 o
 -10   2   7      772.39      640.38     13.42 o
  -8   2   7      383.44      336.75      7.33 o
  -6   2   7       96.29       74.64      5.38 o
  -4   2   7     7281.13     7181.90     58.46 o
  -2   2   7     4518.76     4333.52     37.19 o
   0   2   7       63.69       87.15      6.16 o
   2   2   7     4404.21     4627.97     47.22 o
   4   2   7      174.28      172.94      9.36 o
   6   2   7     4265.71     4615.09     69.53 o
   8   2   7     7397.82     6989.29     89.59 o
  10   2   7     3594.74     3643.21     57.16 o
  12   2   7      621.60      761.10     27.51 o
  14   2   7       96.55       90.35     16.58 o
  16   2   7      598.45      641.88     32.70 o
  18   2   7      809.26      926.66     42.52 o
 -25   3   7      687.62      708.20     32.21 o
 -23   3   7       45.41        9.49     17.86 o
 -21   3   7       84.20      100.00     15.87 o
 -19   3   7      144.41      124.96     16.18 o
 -17   3   7     3758.20     3703.87     43.15 o
 -15   3   7     1017.64     1117.80     23.30 o
 -13   3   7      641.90      591.87     15.91 o
 -11   3   7       32.80       -0.49      6.81 o
  -9   3   7      291.49      201.83      8.46 o
  -7   3   7     1328.79     1737.72     23.00 o
  -5   3   7      439.10      325.15      9.76 o
  -3   3   7     6419.47     6362.62     50.80 o
  -1   3   7      202.01      112.72      6.83 o
   1   3   7      104.93       86.37      7.49 o
   3   3   7      100.72       40.61      6.62 o
   5   3   7      845.55      835.33     21.09 o
   7   3   7       29.07       20.97     10.33 o
   9   3   7     1539.59     1751.95     39.67 o
  11   3   7      128.51      137.85     17.41 o
  13   3   7      385.23      412.44     32.00 o
  15   3   7        0.21        2.00     17.86 o
  17   3   7        2.04        4.13     30.97 o
 -26   4   7       17.03       20.41     20.75 o
 -24   4   7      101.99      119.56     18.38 o
 -22   4   7       14.52       20.87     16.67 o
 -20   4   7      255.89      338.65     21.06 o
 -18   4   7      381.34      323.24     15.00 o
 -16   4   7        0.90       -5.26      9.13 o
 -14   4   7       14.66       20.13      7.50 o
 -12   4   7      629.99      561.68     17.12 o
 -10   4   7      250.10      199.08      8.78 o
  -8   4   7     1320.55     2003.19     24.08 o
  -6   4   7      159.54      178.64      8.40 o
  -4   4   7       72.00       27.87      6.14 o
  -2   4   7       89.28      109.44      6.29 o
   0   4   7     5392.58     5359.26     43.20 o
   2   4   7     1701.29     2104.62     27.82 o
   4   4   7        0.12      -12.28      7.89 o
   6   4   7      160.59      133.61     12.53 o
   8   4   7       18.99        1.30     11.00 o
  10   4   7      290.76      406.51     20.24 o
  12   4   7      140.50      171.84     15.85 o
  14   4   7       31.83       21.86     18.83 o
  16   4   7       70.63       71.84     22.04 o
 -25   5   7      295.34      315.08     32.49 o
 -23   5   7      114.80      134.93     26.54 o
 -21   5   7        0.64        2.45     13.98 o
 -19   5   7      152.38      137.25     15.43 o
 -17   5   7     1516.31     1413.65     29.47 o
 -15   5   7      247.77      212.61     14.41 o
 -13   5   7       50.93       25.55     10.02 o
 -11   5   7      422.31      423.89     13.92 o
  -9   5   7     1828.45     2048.93     24.88 o
  -7   5   7     1585.82     1384.45     22.77 o
  -5   5   7    10346.14    10278.70     94.14 o
  -3   5   7     2853.31     2849.53     31.49 o
  -1   5   7     1029.41      843.57     16.37 o
   1   5   7       62.39        8.40      6.63 o
   3   5   7     6379.35     6857.97     69.79 o
   5   5   7     4310.94     3972.37     59.16 o
   7   5   7     2160.11     2006.74     39.83 o
   9   5   7       29.98       20.57     13.69 o
  11   5   7      113.14      120.76     17.00 o
  13   5   7       67.80       46.13     16.50 o
  15   5   7      170.60      203.69     20.92 o
 -24   6   7      126.36      164.59     25.74 o
 -22   6   7      263.29      281.76     21.26 o
 -20   6   7      536.04      599.69     26.38 o
 -18   6   7     1836.58     1940.97     45.91 o
 -16   6   7      203.94      192.65     15.50 o
 -14   6   7        6.09       -3.33     10.03 o
 -12   6   7      873.50      788.87     17.41 o
 -10   6   7     1954.09     1828.73     24.21 o
  -8   6   7     1556.24     1737.32     28.54 o
  -6   6   7     1084.75     1173.92     17.33 o
  -4   6   7      403.05      432.03     15.80 o
  -2   6   7      335.05      309.76     12.84 o
   0   6   7     1985.07     2014.21     25.49 o
   2   6   7     1488.37     1317.51     25.19 o
   4   6   7        6.12       -7.70     10.89 o
   6   6   7     2108.54     2158.78     41.95 o
   8   6   7     4352.32     3920.20     62.34 o
  10   6   7     1240.29     1154.22     33.31 o
  12   6   7       98.01       93.74     17.56 o
  14   6   7       23.69       33.87     16.81 o
  16   6   7      721.61      781.58     40.23 o
 -23   7   7      188.61      173.47     27.17 o
 -21   7   7       84.85       51.63     16.95 o
 -19   7   7      146.10      144.91     22.10 o
 -17   7   7      319.94      340.04     27.90 o
 -15   7   7     2970.73     2803.44     46.62 o
 -13   7   7     2209.89     2008.14     32.82 o
 -11   7   7       31.79        4.21      8.01 o
  -9   7   7     3638.26     3711.83     52.66 o
  -7   7   7     5101.89     4966.71     47.41 o
  -5   7   7      276.51      267.03     12.55 o
  -3   7   7      237.00      300.74     13.30 o
  -1   7   7      147.90      167.34     10.45 o
   1   7   7      339.19      314.25     18.01 o
   3   7   7     2620.42     2896.74     48.84 o
   5   7   7      351.35      301.28     18.61 o
   7   7   7      169.96      200.87     17.77 o
   9   7   7      103.45      110.32     17.19 o
  11   7   7      113.08      142.67     18.75 o
  13   7   7      446.73      386.18     24.70 o
  15   7   7      238.46      251.36     27.54 o
 -22   8   7      149.05      125.41     34.84 o
 -20   8   7       13.92        6.34     19.84 o
 -18   8   7       23.69       32.74     15.48 o
 -16   8   7     1205.18     1201.46     29.65 o
 -14   8   7      178.77      175.61     15.67 o
 -12   8   7     2187.88     2089.94     28.25 o
 -10   8   7     1406.73     1333.68     22.44 o
  -8   8   7       10.89       15.61      6.42 o
  -6   8   7      298.89      337.63     12.73 o
  -4   8   7     1016.56      991.77     19.91 o
  -2   8   7       52.67       35.28      8.60 o
   0   8   7       99.61       80.28     10.75 o
   2   8   7      697.71      748.06     23.27 o
   4   8   7       42.21       53.36     15.14 o
   6   8   7        3.66        3.59     14.56 o
   8   8   7      140.46      168.54     18.43 o
  10   8   7      138.94      142.88     18.90 o
  12   8   7       45.94       57.83     18.03 o
  14   8   7        8.80       30.40     17.29 o
 -21   9   7       27.35        4.88     20.83 o
 -19   9   7      654.56      649.18     36.61 o
 -17   9   7       10.38        6.47     19.05 o
 -15   9   7      126.51      127.11     19.19 o
 -13   9   7      614.34      736.04     24.24 o
 -11   9   7      485.63      431.10     18.93 o
  -9   9   7      219.60      248.29     19.54 o
  -7   9   7      308.67      306.69     18.93 o
  -5   9   7     1525.23     1501.89     22.42 o
  -3   9   7      117.92      112.33      9.72 o
  -1   9   7      183.38      182.54     10.88 o
   1   9   7      290.35      249.10     13.32 o
   3   9   7      720.84      667.53     27.69 o
   5   9   7      760.08      727.31     29.84 o
   7   9   7       48.63       37.13     16.57 o
   9   9   7       29.00       27.24     16.19 o
  11   9   7       62.48       62.87     17.28 o
  13   9   7       94.67      142.30     21.15 o
 -20  10   7      189.36      213.20     28.64 o
 -18  10   7      126.76      120.05     23.75 o
 -16  10   7       13.31        5.76     17.06 o
 -14  10   7      195.68      147.05     21.36 o
 -12  10   7      455.51      552.69     23.87 o
 -10  10   7      471.56      508.53     22.16 o
  -8  10   7        1.97       -0.44     13.45 o
  -6  10   7      769.92      660.42     24.73 o
  -4  10   7     2408.09     2260.16     60.84 o
  -2  10   7     3791.99     3609.13     55.28 o
   0  10   7      647.72      643.60     26.34 o
   2  10   7        0.87       -2.59     15.36 o
   4  10   7      266.96      285.37     21.58 o
   6  10   7       67.91       22.43     16.50 o
   8  10   7      156.14      193.81     23.80 o
  10  10   7      351.86      345.37     24.76 o
  12  10   7      203.06      245.77     23.77 o
 -19  11   7       48.38       67.06     25.58 o
 -17  11   7      217.74      218.95     25.03 o
 -15  11   7      384.58      350.03     27.26 o
 -13  11   7      140.78      130.43     19.24 o
 -11  11   7      217.04      234.05     20.32 o
  -9  11   7      197.46      166.94     16.00 o
  -7  11   7        1.19        1.09     13.23 o
  -5  11   7      261.71      251.54     17.97 o
  -3  11   7      121.58       88.15     17.96 o
  -1  11   7      481.66      433.66     31.81 o
   1  11   7      138.89      120.56     19.46 o
   3  11   7       45.69        7.03     15.42 o
   5  11   7      287.46      279.29     22.42 o
   7  11   7      164.95      154.60     20.93 o
   9  11   7       22.54       24.10     17.73 o
 -16  12   7       66.96       44.58     20.26 o
 -14  12   7       10.88       24.78     18.73 o
 -12  12   7        3.72       22.69     17.78 o
 -10  12   7        0.60       16.63     14.30 o
  -8  12   7       32.48       53.40     13.72 o
  -6  12   7       61.88       45.86     16.33 o
  -4  12   7       18.87        4.51     18.20 o
  -2  12   7      321.20      275.46     35.21 o
   0  12   7      646.62      607.18     48.65 o
   2  12   7      121.48       87.85     20.75 o
   4  12   7        9.06        9.04     16.81 o
   6  12   7      101.30      111.85     22.63 o
   8  12   7       41.59       58.72     18.86 o
 -15  13   7      300.27      350.28     34.95 o
 -13  13   7      434.98      540.68     39.93 o
 -11  13   7       16.39       26.54     17.48 o
  -9  13   7      287.44      289.03     29.02 o
  -7  13   7      540.52      645.62     25.41 o
  -5  13   7      474.65      535.90     35.49 o
  -3  13   7      158.19      151.06     25.18 o
  -1  13   7        2.41       25.15     22.18 o
   1  13   7      151.85      173.76     26.75 o
   3  13   7      316.18      321.43     24.93 o
   5  13   7      162.36      184.04     22.93 o
 -10  14   7      295.96      284.64     45.97 o
  -8  14   7       33.51       42.09     22.45 o
  -6  14   7        0.08        1.09     27.56 o
  -4  14   7       18.84       62.32     36.08 o
  -2  14   7      175.86      201.16     29.57 o
   0  14   7      239.23      305.07     42.43 o
   2  14   7       40.79       72.12     31.44 o
 -26   0   8      114.25       82.27     25.41 o
 -24   0   8      234.28      280.01     30.41 o
 -22   0   8      230.97      190.58     25.79 o
 -20   0   8     5672.70     5814.31    269.31 o
 -18   0   8      522.37      480.53     33.06 o
 -16   0   8      618.05      538.87     21.81 o
 -14   0   8     1343.05     1235.10     37.24 o
 -12   0   8     4735.38     4160.54     47.30 o
 -10   0   8    24983.91    25487.74    226.65 o
  -8   0   8       52.58       91.17      7.46 o
  -6   0   8       25.36       13.58      7.31 o
  -4   0   8       65.39       -4.18      6.70 o
  -2   0   8    18404.14    18422.16    236.89 o
   0   0   8      133.47       55.18     10.38 o
   2   0   8      917.45     1040.56     30.96 o
   4   0   8      455.20      389.17     20.29 o
   6   0   8     1798.32     1890.60     44.40 o
   8   0   8    12703.30    11764.53    172.72 o
  10   0   8       68.55       46.50     17.02 o
  12   0   8      476.64      476.65     30.87 o
  14   0   8      582.78      672.80     35.59 o
  16   0   8       83.66       88.42     26.12 o
 -27   1   8       93.20      113.08     19.71 o
 -25   1   8      168.43      170.48     19.73 o
 -23   1   8       32.43       37.38     15.43 o
 -21   1   8      144.58      127.52     16.33 o
 -19   1   8     2003.94     2167.75     43.70 o
 -17   1   8      419.45      438.02     17.44 o
 -15   1   8     2528.08     2904.27     33.66 o
 -13   1   8     3028.02     2805.48     27.06 o
 -11   1   8     3987.98     4360.83     33.61 o
  -9   1   8     2720.63     2501.24     21.82 o
  -7   1   8      348.79      232.50      7.65 o
  -5   1   8        1.25       13.62      4.54 o
  -3   1   8     1376.39     1680.72     19.64 o
  -1   1   8      331.08      584.79     14.73 o
   1   1   8      926.27      825.56     16.23 o
   3   1   8     1384.63     1635.46     22.66 o
   5   1   8      931.27     1175.49     24.16 o
   7   1   8     2359.75     2139.63     34.85 o
   9   1   8      949.83     1071.74     26.45 o
  11   1   8      356.39      470.13     20.95 o
  13   1   8      139.12      142.09     15.06 o
  15   1   8      704.78      714.91     26.25 o
  17   1   8      794.50      907.61     39.14 o
 -26   2   8       46.84       48.32     17.48 o
 -24   2   8      268.24      268.83     21.17 o
 -22   2   8       65.28       66.97     15.12 o
 -20   2   8       51.51       24.44     13.71 o
 -18   2   8     1164.17     1219.99     40.41 o
 -16   2   8      400.21      487.87     15.06 o
 -14   2   8      100.56       81.26      7.29 o
 -12   2   8      117.32       64.62      5.16 o
 -10   2   8     1929.91     1734.85     16.80 o
  -8   2   8      835.02      911.72     12.42 o
  -6   2   8     7341.67     7739.60     59.09 o
  -4   2   8     4386.51     5320.57     52.33 o
  -2   2   8      271.42      419.81     12.31 o
   0   2   8     3449.79     3176.48     30.91 o
   2   2   8       19.95       50.39      6.60 o
   4   2   8      121.07       91.65     10.04 o
   6   2   8        5.56       -1.87     10.03 o
   8   2   8      883.27      944.22     31.44 o
  10   2   8      498.99      480.34     24.04 o
  12   2   8       31.43       42.69     14.86 o
  14   2   8       55.14       94.51     14.85 o
  16   2   8        3.45       -4.96     14.49 o
 -25   3   8      355.33      367.38     34.02 o
 -23   3   8       62.16       67.67     16.14 o
 -21   3   8      996.49      932.80     30.63 o
 -19   3   8     8095.58     8128.08    114.15 o
 -17   3   8     2375.82     2206.84     29.90 o
 -15   3   8        0.00       -3.97      7.71 o
 -13   3   8       45.15       50.00      7.87 o
 -11   3   8     4032.90     3891.57     45.32 o
  -9   3   8     1665.60     1814.06     27.29 o
  -7   3   8     1370.66     1271.96     17.50 o
  -5   3   8      715.57      702.64     12.89 o
  -3   3   8      517.26      462.30     10.44 o
  -1   3   8     4233.56     4680.99     44.21 o
   1   3   8     1551.46     1418.90     21.95 o
   3   3   8     1807.94     2162.63     32.55 o
   5   3   8      853.66      783.21     21.66 o
   7   3   8      584.60      576.07     21.26 o
   9   3   8     1161.17     1057.93     33.18 o
  11   3   8      167.89      189.95     19.85 o
  13   3   8        3.51      -13.46     27.34 o
  15   3   8        2.19      -16.57     23.04 o
 -26   4   8      616.26      675.88     32.17 o
 -24   4   8      156.79      184.90     29.94 o
 -22   4   8       12.87        5.36     13.63 o
 -20   4   8      160.15      192.29     28.41 o
 -18   4   8      354.56      413.93     20.23 o
 -16   4   8     2937.53     3045.63     40.56 o
 -14   4   8        0.92       -0.98      7.44 o
 -12   4   8       25.44       36.33      8.82 o
 -10   4   8     2761.82     3291.25     39.83 o
  -8   4   8     3570.91     3706.64     35.66 o
  -6   4   8     4840.06     4878.19     56.98 o
  -4   4   8     4150.31     4306.92     46.10 o
  -2   4   8      500.12      498.99     11.64 o
   0   4   8      400.41      520.02     15.30 o
   2   4   8     6546.54     6932.32     70.45 o
   4   4   8     7472.14     7338.15     80.61 o
   6   4   8     4638.24     4591.86     61.05 o
   8   4   8      143.61      134.37     14.15 o
  10   4   8      491.57      628.95     24.19 o
  12   4   8     1832.52     1644.94     39.92 o
  14   4   8      463.75      478.27     46.89 o
  16   4   8      223.50      186.50     39.23 o
 -25   5   8       81.79       93.65     23.21 o
 -23   5   8       59.28       44.62     15.91 o
 -21   5   8      657.96      649.08     27.27 o
 -19   5   8      582.04      533.82     25.35 o
 -17   5   8     1975.29     1955.44     33.96 o
 -15   5   8      679.23      646.71     24.95 o
 -13   5   8       17.77        1.13      8.12 o
 -11   5   8     1367.77     1245.29     26.71 o
  -9   5   8     4383.82     4618.94     51.05 o
  -7   5   8     1818.31     1731.26     28.91 o
  -5   5   8       16.25       12.57      7.30 o
  -3   5   8      596.30      519.33     14.12 o
  -1   5   8     4313.09     4574.47     48.42 o
   1   5   8     5198.39     4795.95     52.21 o
   3   5   8     1266.79     1283.06     23.89 o
   5   5   8        3.13        3.07     10.04 o
   7   5   8     1761.38     1724.68     37.06 o
   9   5   8     1197.24     1211.76     33.22 o
  11   5   8        1.47      -13.50     14.09 o
  13   5   8       16.47       10.53     15.77 o
  15   5   8      211.94      207.86     28.71 o
 -24   6   8        0.11       18.82     20.01 o
 -22   6   8       49.98       69.58     18.90 o
 -20   6   8      315.10      327.43     25.41 o
 -18   6   8      763.46      718.81     31.47 o
 -16   6   8      132.16      109.36     14.34 o
 -14   6   8      679.10      653.61     20.12 o
 -12   6   8      266.74      262.29     13.51 o
 -10   6   8     1197.88     1266.71     24.42 o
  -8   6   8        4.00       11.50      5.44 o
  -6   6   8      118.63       93.05     11.41 o
  -4   6   8        1.14       -3.51      8.77 o
  -2   6   8       33.12       23.37      7.68 o
   0   6   8      505.11      564.27     15.53 o
   2   6   8       87.83       86.22     11.22 o
   4   6   8       52.99       29.45     10.06 o
   6   6   8       58.59       40.05     13.43 o
   8   6   8       43.32       49.52     15.21 o
  10   6   8      388.54      359.50     23.16 o
  12   6   8       99.96       85.95     17.75 o
  14   6   8       26.15       49.90     21.12 o
 -23   7   8      237.53      227.77     27.78 o
 -21   7   8      938.02     1029.91     34.11 o
 -19   7   8      241.76      250.33     20.10 o
 -17   7   8      347.84      346.68     20.64 o
 -15   7   8      630.58      590.98     23.51 o
 -13   7   8       47.61       35.49     10.44 o
 -11   7   8        5.98      -10.09      7.99 o
  -9   7   8     1707.38     1690.10     29.05 o
  -7   7   8     4479.07     4385.64     45.94 o
  -5   7   8      570.95      545.08     20.22 o
  -3   7   8      373.76      389.03     14.35 o
  -1   7   8      505.77      456.15     18.38 o
   1   7   8        2.57       -4.49     10.22 o
   3   7   8       57.75       42.63     13.44 o
   5   7   8     1252.72     1134.14     34.87 o
   7   7   8     1341.52     1439.52     36.33 o
   9   7   8       38.78       32.36     15.38 o
  11   7   8        0.99       13.05     15.98 o
  13   7   8       97.20       74.32     22.24 o
 -22   8   8      115.11      139.29     37.45 o
 -20   8   8       40.63       37.55     21.59 o
 -18   8   8      155.86      208.88     17.38 o
 -16   8   8       62.00       71.17     13.95 o
 -14   8   8      501.69      535.91     22.68 o
 -12   8   8      591.73      580.21     20.06 o
 -10   8   8      133.17      148.61     11.82 o
  -8   8   8      154.50      126.60      8.52 o
  -6   8   8     1554.02     1524.95     23.49 o
  -4   8   8     1203.85     1370.40     28.06 o
  -2   8   8       98.47       76.37     10.17 o
   0   8   8      672.59      474.01     18.50 o
   2   8   8     1654.49     1628.38     32.46 o
   4   8   8      208.44      192.24     18.07 o
   6   8   8      831.65      890.15     31.54 o
   8   8   8      444.04      452.63     26.87 o
  10   8   8        5.73       20.87     15.76 o
  12   8   8      101.44      121.59     23.45 o
 -21   9   8       45.67       10.39     21.85 o
 -19   9   8      277.78      293.03     27.73 o
 -17   9   8      101.52       77.91     19.34 o
 -15   9   8        0.01       -5.92     16.27 o
 -13   9   8      668.58      656.24     25.19 o
 -11   9   8     2425.91     2362.22     34.83 o
  -9   9   8      745.34      715.51     20.66 o
  -7   9   8       64.70       83.86      8.23 o
  -5   9   8       75.59       70.08     11.52 o
  -3   9   8     1946.83     1825.83     34.26 o
  -1   9   8     1365.60     1445.69     38.04 o
   1   9   8      664.92      738.60     28.43 o
   3   9   8      771.73      831.11     30.65 o
   5   9   8      471.61      565.97     28.49 o
   7   9   8       84.77       90.58     17.20 o
   9   9   8      112.42      120.44     18.32 o
  11   9   8      138.88      193.94     37.93 o
 -20  10   8       15.39       -6.13     21.16 o
 -18  10   8        7.63       -1.98     19.38 o
 -16  10   8       24.13       -2.00     17.73 o
 -14  10   8       16.15        0.87     18.88 o
 -12  10   8       34.68       33.50     14.15 o
 -10  10   8        2.67       -2.35     13.02 o
  -8  10   8       11.62       -8.57     14.80 o
  -6  10   8      245.61      257.96     18.43 o
  -4  10   8      480.32      516.04     32.37 o
  -2  10   8        9.13       13.37     15.25 o
   0  10   8      781.08      847.94     28.03 o
   2  10   8       77.15       48.82     16.89 o
   4  10   8        0.01       -2.80     16.01 o
   6  10   8        9.20       22.29     16.50 o
   8  10   8       17.26       41.09     16.83 o
  10  10   8       20.33       44.10     18.23 o
 -19  11   8      160.28      115.89     32.41 o
 -17  11   8       36.47       56.56     21.20 o
 -15  11   8       47.50       17.79     26.88 o
 -13  11   8       29.56       -0.33     17.21 o
 -11  11   8      207.77      236.03     18.77 o
  -9  11   8      231.39      305.89     30.82 o
  -7  11   8      109.99      109.38     15.90 o
  -5  11   8        1.38       14.47     14.70 o
  -3  11   8       97.78       70.57     18.03 o
  -1  11   8        0.90        6.69     20.07 o
   1  11   8      122.86      105.95     18.58 o
   3  11   8       19.31        8.08     15.96 o
   5  11   8        4.99       15.58     17.01 o
   7  11   8        5.53       11.24     20.24 o
   9  11   8        1.90        9.96     17.43 o
 -16  12   8      394.70      381.01     31.04 o
 -14  12   8      490.61      613.51     63.74 o
 -12  12   8      401.34      431.32     34.28 o
 -10  12   8        0.10       16.15     14.52 o
  -8  12   8      462.86      503.05     23.47 o
  -6  12   8      498.44      555.64     61.80 o
  -4  12   8      112.15       98.35     16.08 o
  -2  12   8       26.83       78.72     24.60 o
   0  12   8       30.35       10.56     21.96 o
   2  12   8      624.74      634.89     34.19 o
   4  12   8      256.95      227.55     22.33 o
   6  12   8       18.77       42.92     17.98 o
 -15  13   8        9.92       16.62     19.08 o
 -13  13   8        3.94       34.23     22.21 o
 -11  13   8       79.18       66.16     16.15 o
  -9  13   8       59.43       81.63     15.66 o
  -7  13   8       27.80       59.61     22.97 o
  -5  13   8        9.64       23.52     14.82 o
  -3  13   8      294.52      314.50     22.60 o
  -1  13   8      522.51      539.70     41.41 o
   1  13   8      289.55      364.54     53.63 o
   3  13   8       44.01       39.18     22.16 o
   5  13   8        0.29       -0.30     28.82 o
 -10  14   8       62.11       59.30     16.46 o
  -8  14   8       30.87       54.30     19.69 o
  -6  14   8        2.62       18.07     17.18 o
  -4  14   8        2.37       16.73     28.75 o
  -2  14   8        1.74       29.97     20.75 o
   0  14   8        0.97       23.96     51.86 o
 -27   1   9       33.42       23.24     20.07 o
 -25   1   9        0.49      -16.26     14.98 o
 -23   1   9      233.87      232.93     19.72 o
 -21   1   9     1377.76     1365.90     35.51 o
 -19   1   9     2150.33     2022.60     33.37 o
 -17   1   9     4673.74     4500.19     63.14 o
 -15   1   9     1951.83     2311.99     28.86 o
 -13   1   9     1492.72     1318.86     16.22 o
 -11   1   9     6089.02     6564.73     46.45 o
  -9   1   9     2347.96     2868.82     26.09 o
  -7   1   9     2767.53     2835.75     27.40 o
  -5   1   9      496.28      491.10     10.82 o
  -3   1   9      523.70      554.29     15.74 o
  -1   1   9     4942.10     5393.62     53.97 o
   1   1   9        1.95       -4.52      8.01 o
   3   1   9       24.33       67.88     10.22 o
   5   1   9      781.93      850.76     20.55 o
   7   1   9     5710.28     5527.56     66.98 o
   9   1   9       27.01       49.74     12.64 o
  11   1   9       51.73       44.54     13.27 o
  13   1   9      714.17      791.82     26.98 o
  15   1   9      253.31      269.06     24.48 o
 -26   2   9      353.83      328.93     23.99 o
 -24   2   9       31.57        3.43     17.01 o
 -22   2   9       25.19       17.84     14.02 o
 -20   2   9      673.08      702.30     27.65 o
 -18   2   9     2749.21     2722.59     38.10 o
 -16   2   9     1552.86     1424.69     24.26 o
 -14   2   9        0.02       -2.17      5.56 o
 -12   2   9     5277.43     5696.89     47.79 o
 -10   2   9    17117.12    17677.81    121.17 o
  -8   2   9      549.92      408.71      9.96 o
  -6   2   9      895.38      755.87     14.90 o
  -4   2   9     5092.34     5399.66     51.73 o
  -2   2   9       10.72       -3.35      6.10 o
   0   2   9      437.63      347.16     11.93 o
   2   2   9      111.10      102.04      8.85 o
   4   2   9     1518.94     1446.82     24.07 o
   6   2   9      281.64      283.60     14.38 o
   8   2   9       59.80       79.97     13.91 o
  10   2   9      800.56      792.55     26.83 o
  12   2   9       90.20       88.52     16.42 o
  14   2   9      145.77      161.91     24.28 o
 -25   3   9        2.31      -21.19     14.85 o
 -23   3   9      258.07      227.36     19.39 o
 -21   3   9       19.43        0.71     12.97 o
 -19   3   9       23.06       13.88     14.29 o
 -17   3   9      107.03      110.11     14.06 o
 -15   3   9      553.41      591.95     20.24 o
 -13   3   9     1284.63     1156.70     21.71 o
 -11   3   9      858.97      806.97     21.72 o
  -9   3   9      421.64      563.84     16.34 o
  -7   3   9        4.74        2.43      5.59 o
  -5   3   9      665.47      561.82     14.23 o
  -3   3   9      269.51      338.93     12.19 o
  -1   3   9     6154.37     6340.66     54.97 o
   1   3   9      254.49      248.68     12.22 o
   3   3   9     2837.61     2530.56     37.03 o
   5   3   9     2019.01     2243.16     45.60 o
   7   3   9      849.13      743.57     23.26 o
   9   3   9        8.33        8.22     11.56 o
  11   3   9     1893.63     1835.52     37.69 o
  13   3   9      333.10      388.38     42.63 o
  15   3   9      197.27      169.67     26.20 o
 -26   4   9       30.74       39.53     21.52 o
 -24   4   9        1.76       -3.97     14.56 o
 -22   4   9       40.55       49.43     14.90 o
 -20   4   9       85.04      120.35     22.97 o
 -18   4   9       60.37       52.72     11.31 o
 -16   4   9       48.02       25.74     10.46 o
 -14   4   9        0.01      -13.34      9.32 o
 -12   4   9      118.43      124.29     11.26 o
 -10   4   9       26.52       58.89      9.46 o
  -8   4   9     1299.21     1338.85     21.22 o
  -6   4   9      613.60      502.44     13.44 o
  -4   4   9      147.35      113.61      7.23 o
  -2   4   9       45.26       45.82      6.39 o
   0   4   9        8.58       -6.03      9.63 o
   2   4   9      535.60      652.45     26.12 o
   4   4   9       65.46       38.66     12.18 o
   6   4   9      354.06      299.17     17.28 o
   8   4   9      238.41      297.60     20.45 o
  10   4   9      196.43      242.09     17.44 o
  12   4   9       57.29       63.19     26.01 o
  14   4   9      154.13      140.76     24.62 o
 -25   5   9       94.50       94.85     34.31 o
 -23   5   9      285.75      254.45     24.70 o
 -21   5   9      128.02      144.34     21.43 o
 -19   5   9       26.38        2.24     16.16 o
 -17   5   9      559.58      570.12     26.03 o
 -15   5   9      233.30      183.64     14.00 o
 -13   5   9       33.08       17.83      9.24 o
 -11   5   9      231.28      267.54     13.92 o
  -9   5   9      109.74      166.98     11.63 o
  -7   5   9      474.94      441.02     14.18 o
  -5   5   9     4301.69     4284.93     48.86 o
  -3   5   9     1941.76     1806.85     25.59 o
  -1   5   9      162.84      133.16      8.96 o
   1   5   9      833.32      841.60     19.22 o
   3   5   9     1100.94     1200.86     24.06 o
   5   5   9     1310.59     1159.81     27.06 o
   7   5   9      736.57      742.93     24.34 o
   9   5   9      251.61      257.56     30.79 o
  11   5   9      269.13      295.55     27.16 o
  13   5   9      167.74      163.52     29.80 o
 -24   6   9      192.64      202.74     27.77 o
 -22   6   9      897.12      979.41     52.23 o
 -20   6   9      732.16      828.58     55.57 o
 -18   6   9      435.39      409.63     21.23 o
 -16   6   9      349.73      343.53     19.53 o
 -14   6   9       35.30       11.06     10.09 o
 -12   6   9      324.85      348.32     16.00 o
 -10   6   9     4426.78     4526.75     54.77 o
  -8   6   9     2786.65     2724.32     33.38 o
  -6   6   9     1225.35     1095.83     26.03 o
  -4   6   9      469.50      325.62     17.04 o
  -2   6   9     2747.70     2744.90     34.72 o
   0   6   9     3648.08     3716.26     47.28 o
   2   6   9     1682.22     1610.47     39.99 o
   4   6   9      103.91       72.26     14.37 o
   6   6   9     1627.00     1766.43     38.76 o
   8   6   9      945.38      964.12     31.54 o
  10   6   9     1220.46     1343.44     46.26 o
  12   6   9      163.46      129.73     23.52 o
  14   6   9        4.10       -5.60     25.07 o
 -23   7   9       14.15       -4.65     23.32 o
 -21   7   9        3.34        8.02     16.10 o
 -19   7   9        8.55        6.80     14.15 o
 -17   7   9      463.84      483.97     26.56 o
 -15   7   9      420.13      338.53     16.73 o
 -13   7   9     1587.38     1539.26     28.19 o
 -11   7   9       60.12       25.37      9.83 o
  -9   7   9       49.49       59.24     10.93 o
  -7   7   9     1500.07     1372.60     22.66 o
  -5   7   9     2492.51     2499.55     40.10 o
  -3   7   9     2652.51     2488.33     32.61 o
  -1   7   9      552.32      536.71     20.54 o
   1   7   9        8.73       10.29     14.23 o
   3   7   9      190.31      231.86     23.54 o
   5   7   9      874.49      905.41     29.45 o
   7   7   9      359.33      328.34     23.99 o
   9   7   9        0.01       20.37     25.86 o
  11   7   9        0.25        4.55     23.30 o
  13   7   9      264.56      275.29     39.01 o
 -22   8   9        0.50        5.88     21.39 o
 -20   8   9      197.22      218.10     38.35 o
 -18   8   9      348.88      358.81     21.23 o
 -16   8   9      123.72      103.56     16.01 o
 -14   8   9       48.69       25.00     11.33 o
 -12   8   9     1092.40      981.42     23.92 o
 -10   8   9      323.46      259.58     15.00 o
  -8   8   9       59.83       35.41      7.37 o
  -6   8   9     1338.37     1445.84     26.96 o
  -4   8   9      872.21      861.92     39.76 o
  -2   8   9        1.22      -17.36      8.68 o
   0   8   9       18.12      -12.32     11.72 o
   2   8   9      155.49      150.83     17.02 o
   4   8   9       58.06       50.16     15.77 o
   6   8   9      158.68      175.13     18.90 o
   8   8   9      225.50      209.51     25.35 o
  10   8   9      130.76      173.28     24.72 o
  12   8   9      357.94      330.45     32.05 o
 -21   9   9       76.49       63.58     30.02 o
 -19   9   9       66.78       46.35     21.16 o
 -17   9   9      907.78      904.62     34.70 o
 -15   9   9       99.77      118.01     25.52 o
 -13   9   9       19.42       -7.85     13.22 o
 -11   9   9       82.99      136.08     12.47 o
  -9   9   9      208.74      139.85     12.70 o
  -7   9   9      165.93      164.51     12.73 o
  -5   9   9      724.81      800.54     36.14 o
  -3   9   9     1061.15     1073.02     27.51 o
  -1   9   9      566.56      572.64     24.68 o
   1   9   9      213.20      185.50     18.37 o
   3   9   9      403.04      381.91     24.28 o
   5   9   9      588.59      586.25     28.84 o
   7   9   9       19.03       16.37     15.88 o
   9   9   9      165.99      157.23     35.39 o
  11   9   9      202.19      225.81     27.78 o
 -20  10   9      161.27      127.55     24.94 o
 -18  10   9      100.84       98.24     23.59 o
 -16  10   9       68.83       41.01     19.17 o
 -14  10   9       14.77        7.02     15.07 o
 -12  10   9      199.12      229.77     18.20 o
 -10  10   9      241.30      275.18     26.34 o
  -8  10   9        8.31       21.50     14.41 o
  -6  10   9      155.85      162.79     17.36 o
  -4  10   9      294.38      272.88     26.60 o
  -2  10   9       42.05       59.20     16.34 o
   0  10   9      655.57      672.50     34.49 o
   2  10   9      296.45      345.72     22.56 o
   4  10   9       69.66      106.78     18.82 o
   6  10   9       97.05       91.49     18.20 o
   8  10   9       48.38       75.75     21.48 o
 -19  11   9      205.19      182.64     26.46 o
 -17  11   9      183.65      216.11     25.45 o
 -15  11   9      262.64      314.25     47.12 o
 -13  11   9      857.51      911.34     29.40 o
 -11  11   9      235.30      204.23     18.24 o
  -9  11   9        0.70       24.22     15.12 o
  -7  11   9      166.86      156.54     21.43 o
  -5  11   9       20.02       24.79     15.35 o
  -3  11   9      286.99      366.85     30.60 o
  -1  11   9      554.08      535.34     29.03 o
   1  11   9       25.39       26.79     19.56 o
   3  11   9      208.57      166.86     21.92 o
   5  11   9       39.75       49.63     21.43 o
   7  11   9        5.92       12.14     20.08 o
 -16  12   9        1.51        0.38     19.94 o
 -14  12   9       21.28        0.89     18.58 o
 -12  12   9        0.03       -1.78     17.74 o
 -10  12   9      157.55      167.33     17.55 o
  -8  12   9      131.68      113.86     17.91 o
  -6  12   9      114.30      134.50     18.03 o
  -4  12   9       76.15       75.43     23.89 o
  -2  12   9        3.13       28.55     23.02 o
   0  12   9        3.67        8.39     59.52 o
   2  12   9        0.00      -11.01     19.94 o
   4  12   9        2.95      -12.36     16.74 o
   6  12   9        1.44       15.20     28.36 o
 -13  13   9       84.36      110.98     24.40 o
 -11  13   9        7.43       19.40     15.71 o
  -9  13   9       63.85       67.50     16.23 o
  -7  13   9      292.41      278.40     23.72 o
  -5  13   9      243.07      278.22     31.32 o
  -3  13   9       74.59      103.46     28.12 o
  -1  13   9        0.84       41.67     53.04 o
   1  13   9       43.85       83.89     28.35 o
   3  13   9       64.42       51.71     41.15 o
  -8  14   9      211.38      265.82     24.58 o
  -6  14   9       88.71       87.73     16.83 o
  -4  14   9       17.03       11.27     16.99 o
  -2  14   9      258.74      328.20     67.36 o
 -26   0  10       34.94       37.15     33.59 o
 -24   0  10     1231.87     1305.80     68.36 o
 -22   0  10      632.43      646.49     39.77 o
 -20   0  10     4460.87     4085.57    116.68 o
 -18   0  10     3068.28     3113.22     53.16 o
 -16   0  10       25.49       15.85      9.33 o
 -14   0  10      562.20      678.27     18.33 o
 -12   0  10      155.22      144.34      9.40 o
 -10   0  10    10864.15    11857.05    127.45 o
  -8   0  10    27886.63    31313.67    298.53 o
  -6   0  10     4709.48     4581.42    105.03 o
  -4   0  10     1615.14     1556.97     33.52 o
  -2   0  10     5936.82     5825.24     82.16 o
   0   0  10     8693.99     9437.69    142.43 o
   2   0  10     1011.40      852.94     36.54 o
   4   0  10     1510.06     1809.36     53.42 o
   6   0  10     3978.96     3758.81     73.05 o
   8   0  10      359.96      277.22     23.95 o
  10   0  10      702.56      660.85     39.53 o
  12   0  10     1352.55     1495.58     48.82 o
  14   0  10     1266.70     1332.42     48.66 o
 -27   1  10       63.49       47.29     18.09 o
 -25   1  10        4.89      -14.64     15.21 o
 -23   1  10        4.58      -17.52     13.94 o
 -21   1  10      436.25      450.97     25.40 o
 -19   1  10      287.43      280.31     24.10 o
 -17   1  10      753.26      725.72     20.13 o
 -15   1  10      271.47      238.29     10.54 o
 -13   1  10      854.10      888.97     13.83 o
 -11   1  10     1895.98     2051.31     21.42 o
  -9   1  10      302.63      272.81      9.51 o
  -7   1  10     4697.79     5110.76     48.07 o
  -5   1  10     5937.55     6094.67     57.74 o
  -3   1  10     1257.57     1440.93     22.86 o
  -1   1  10       38.59       50.10      9.38 o
   1   1  10     1685.16     1515.47     30.78 o
   3   1  10      465.26      384.49     17.54 o
   5   1  10       61.64       75.73     10.13 o
   7   1  10     2156.06     1942.72     38.42 o
   9   1  10       74.88      101.32     15.42 o
  11   1  10      212.01      180.39     16.51 o
  13   1  10        9.78       19.96     15.11 o
 -26   2  10      133.36      140.57     19.83 o
 -24   2  10        1.02       -9.63     17.97 o
 -22   2  10        5.43       -1.82     13.45 o
 -20   2  10      185.58      220.78     18.48 o
 -18   2  10      666.97      706.24     19.76 o
 -16   2  10     1967.36     1854.90     27.54 o
 -14   2  10      990.81     1098.20     18.28 o
 -12   2  10      180.02      181.01      7.71 o
 -10   2  10       88.83       92.92      7.01 o
  -8   2  10      416.92      317.24     11.25 o
  -6   2  10      883.30      837.16     17.12 o
  -4   2  10      140.78      145.69      9.65 o
  -2   2  10        6.20       15.41      7.20 o
   0   2  10     1491.27     1534.45     25.46 o
   2   2  10      382.71      335.92     13.47 o
   4   2  10       16.42        2.04      8.04 o
   6   2  10       81.03       42.36     12.90 o
   8   2  10      191.23      186.81     16.92 o
  10   2  10      276.61      257.57     19.62 o
  12   2  10        1.09        3.83     18.63 o
  14   2  10        4.03       31.48     17.59 o
 -25   3  10        0.30      -29.12     14.56 o
 -23   3  10       36.59       31.94     14.68 o
 -21   3  10      256.88      259.50     18.53 o
 -19   3  10      476.36      509.08     24.52 o
 -17   3  10     4655.34     4834.00     63.69 o
 -15   3  10      195.98      209.04     12.60 o
 -13   3  10     3559.21     3767.39     49.16 o
 -11   3  10     6780.84     6971.67     71.51 o
  -9   3  10     1266.66     1108.31     22.58 o
  -7   3  10        0.77        4.70      5.79 o
  -5   3  10      120.04       93.03      7.09 o
  -3   3  10     1162.00     1206.56     20.83 o
  -1   3  10     7979.94     8446.72     76.69 o
   1   3  10      529.80      369.99     14.98 o
   3   3  10     1679.61     1793.97     27.75 o
   5   3  10        2.83       -0.29     11.57 o
   7   3  10       47.60       47.62     13.80 o
   9   3  10     1125.84     1144.46     31.36 o
  11   3  10      431.06      422.37     25.26 o
  13   3  10       29.59       24.91     17.09 o
 -26   4  10      136.69      144.19     24.63 o
 -24   4  10      270.91      315.90     26.42 o
 -22   4  10      236.83      260.00     28.41 o
 -20   4  10      218.96      228.51     17.04 o
 -18   4  10      115.18      104.72     13.74 o
 -16   4  10      310.78      332.05     17.51 o
 -14   4  10     1956.75     1932.41     33.66 o
 -12   4  10     3376.15     3329.69     41.83 o
 -10   4  10     1601.13     1613.17     22.94 o
  -8   4  10       54.48       58.26      7.41 o
  -6   4  10      912.67      911.83     16.64 o
  -4   4  10     5338.46     5228.44     49.65 o
  -2   4  10      656.98      743.60     16.85 o
   0   4  10      165.32      153.51     12.34 o
   2   4  10      379.90      327.99     19.81 o
   4   4  10     3569.42     3545.57     55.24 o
   6   4  10     3196.54     3086.24     58.01 o
   8   4  10      231.26      175.04     20.19 o
  10   4  10      759.31      742.14     39.08 o
  12   4  10      748.83      758.20     39.24 o
  14   4  10      306.39      300.84     39.64 o
 -25   5  10       96.72      121.47     31.37 o
 -23   5  10      131.09      129.16     26.00 o
 -21   5  10      158.57      188.59     23.89 o
 -19   5  10      731.87      668.51     31.16 o
 -17   5  10      476.89      413.34     23.77 o
 -15   5  10      273.13      260.23     14.96 o
 -13   5  10      576.33      650.54     20.17 o
 -11   5  10     2995.96     3005.07     41.93 o
  -9   5  10      413.11      368.12     12.58 o
  -7   5  10        3.80        0.14      6.83 o
  -5   5  10      140.47      149.80      8.41 o
  -3   5  10     1112.34     1139.09     21.06 o
  -1   5  10     1224.64     1130.68     23.39 o
   1   5  10     4179.76     4082.91     59.04 o
   3   5  10     1225.32     1232.01     30.05 o
   5   5  10      279.85      276.72     20.72 o
   7   5  10      451.16      418.59     20.85 o
   9   5  10     1319.77     1435.89     47.04 o
  11   5  10      167.88      159.09     23.94 o
  13   5  10       30.78       56.19     32.69 o
 -24   6  10       22.86       33.44     27.12 o
 -22   6  10       51.59       62.63     18.56 o
 -20   6  10        3.38       14.60     15.74 o
 -18   6  10       42.61       26.31     13.44 o
 -16   6  10      921.09      813.40     23.72 o
 -14   6  10     1613.10     1425.30     27.74 o
 -12   6  10      111.75       78.49     10.92 o
 -10   6  10       42.72       25.69     10.50 o
  -8   6  10     1196.88     1424.44     22.86 o
  -6   6  10      539.80      594.11     18.03 o
  -4   6  10      798.98      825.46     21.87 o
  -2   6  10     1545.27     1648.52     26.56 o
   0   6  10     2386.29     2352.46     46.44 o
   2   6  10      757.05      750.30     25.76 o
   4   6  10       73.56       68.72     13.70 o
   6   6  10      223.41      249.07     22.11 o
   8   6  10      147.28      179.10     23.40 o
  10   6  10        1.74       10.10     22.10 o
  12   6  10       22.80       23.25     21.12 o
 -23   7  10      216.81      214.29     27.65 o
 -21   7  10       56.42       48.77     16.95 o
 -19   7  10      157.54      184.34     17.48 o
 -17   7  10       48.35       24.96     13.04 o
 -15   7  10      146.12      108.58     13.21 o
 -13   7  10       30.98       22.96     10.92 o
 -11   7  10        3.97      -11.27     10.21 o
  -9   7  10      217.10      189.62      9.34 o
  -7   7  10     3928.71     3877.58     58.05 o
  -5   7  10     7415.01     7362.42     87.00 o
  -3   7  10       68.62       59.19     10.23 o
  -1   7  10     1156.16     1137.59     26.84 o
   1   7  10     1067.25     1078.22     49.28 o
   3   7  10      154.03      125.93     15.72 o
   5   7  10        9.10       21.11     14.67 o
   7   7  10        1.00       -4.01     17.88 o
   9   7  10      120.19      132.66     23.59 o
  11   7  10       11.02       24.50     40.50 o
 -22   8  10      462.67      506.52     34.89 o
 -20   8  10      257.92      246.64     27.09 o
 -18   8  10       58.08       71.25     15.45 o
 -16   8  10       11.32        6.32     14.23 o
 -14   8  10       17.22       31.39     11.10 o
 -12   8  10      327.49      414.32     18.62 o
 -10   8  10      191.19      178.69     14.12 o
  -8   8  10     1222.37     1143.73     29.27 o
  -6   8  10     1923.02     1834.58     38.17 o
  -4   8  10     1693.27     1806.22     35.47 o
  -2   8  10       19.49        3.80      9.67 o
   0   8  10        0.76       -9.58     15.49 o
   2   8  10      851.64      867.92     29.99 o
   4   8  10     1922.99     1809.71     41.62 o
   6   8  10      645.03      645.45     28.60 o
   8   8  10      173.26      215.31     32.41 o
  10   8  10        1.01        5.29     19.83 o
 -21   9  10      732.80      753.59     40.40 o
 -19   9  10      384.72      379.30     28.81 o
 -17   9  10      168.33      164.02     22.10 o
 -15   9  10        2.40        4.34     14.50 o
 -13   9  10        0.01       -6.39     13.66 o
 -11   9  10      134.80      113.01     16.83 o
  -9   9  10      498.90      432.28     23.66 o
  -7   9  10       82.88       59.84     15.39 o
  -5   9  10       46.14       26.73     19.36 o
  -3   9  10       73.32       35.25     14.27 o
  -1   9  10        3.07        2.65     14.92 o
   1   9  10       84.44       82.11     19.51 o
   3   9  10      198.44      214.50     20.28 o
   5   9  10       43.89       68.80     17.31 o
   7   9  10        5.97       11.13     24.60 o
   9   9  10      210.65      231.00     41.39 o
 -20  10  10       38.68       21.85     22.98 o
 -18  10  10        1.73        5.51     19.81 o
 -16  10  10        1.02       -5.19     27.69 o
 -14  10  10      257.47      250.26     19.82 o
 -12  10  10       36.04       25.06     14.92 o
 -10  10  10       54.83       20.60     16.49 o
  -8  10  10      374.59      351.02     22.19 o
  -6  10  10      288.57      241.97     25.96 o
  -4  10  10      251.17      299.52     27.67 o
  -2  10  10      139.58      119.85     23.31 o
   0  10  10       59.26       51.75     19.20 o
   2  10  10        3.51        2.86     19.04 o
   4  10  10        0.65        0.43     16.31 o
   6  10  10       64.80       35.01     20.68 o
   8  10  10       59.48       43.58     21.01 o
 -19  11  10      125.01      145.28     24.87 o
 -17  11  10      310.35      296.49     27.89 o
 -15  11  10        4.77       -1.55     17.01 o
 -13  11  10       51.35       41.66     16.54 o
 -11  11  10      334.13      369.56     24.48 o
  -9  11  10      450.60      448.78     23.96 o
  -7  11  10      205.03      240.82     20.05 o
  -5  11  10       89.95       77.62     33.30 o
  -3  11  10       38.12       81.21     23.74 o
  -1  11  10      533.21      543.71     43.35 o
   1  11  10      326.02      368.62     43.68 o
   3  11  10      246.10      211.42     22.08 o
   5  11  10        5.10      -14.02     20.86 o
 -16  12  10      114.16      161.35     44.48 o
 -14  12  10      222.99      240.98     29.06 o
 -12  12  10       74.74      115.69     29.84 o
 -10  12  10        1.85       10.35     15.26 o
  -8  12  10       28.85       45.96     17.86 o
  -6  12  10       32.55       50.89     16.29 o
  -4  12  10      140.60      164.20     44.54 o
  -2  12  10       64.11       73.38     25.47 o
   0  12  10       55.80       96.73     41.84 o
   2  12  10       12.59       48.34     35.95 o
   4  12  10      179.70      157.59     69.54 o
 -13  13  10       16.29        8.89     19.50 o
 -11  13  10       22.99       45.29     16.05 o
  -9  13  10      206.09      228.78     20.87 o
  -7  13  10      118.21      144.24     19.50 o
  -5  13  10        2.87       21.69     16.64 o
  -3  13  10       38.50       63.47     42.74 o
  -1  13  10      332.32      439.63     42.12 o
   1  13  10      425.09      466.32     43.90 o
 -27   1  11       43.07       34.43     17.75 o
 -25   1  11      242.02      225.95     21.94 o
 -23   1  11     1503.19     1489.60     38.37 o
 -21   1  11      488.03      518.56     26.13 o
 -19   1  11      354.67      283.48     18.81 o
 -17   1  11      122.45      132.99     11.03 o
 -15   1  11     2908.88     2901.36     30.09 o
 -13   1  11     2620.16     2681.66     27.41 o
 -11   1  11     2308.47     2420.43     28.05 o
  -9   1  11     5009.92     5355.67     50.27 o
  -7   1  11      472.67      532.61     15.42 o
  -5   1  11       98.27      111.74      9.07 o
  -3   1  11       44.09       25.76      8.73 o
  -1   1  11      903.40      787.17     23.73 o
   1   1  11       59.35       51.17     12.67 o
   3   1  11     1218.05     1241.59     32.81 o
   5   1  11      216.75      203.94     16.79 o
   7   1  11        0.13       -7.70     12.38 o
   9   1  11      577.80      594.24     25.94 o
  11   1  11      217.39      310.01     21.58 o
  13   1  11      585.64      665.47     32.28 o
 -26   2  11        0.27      -24.57     16.02 o
 -24   2  11       17.69        9.62     14.99 o
 -22   2  11       92.45      107.27     15.96 o
 -20   2  11      410.71      383.34     22.03 o
 -18   2  11      879.74      795.98     27.27 o
 -16   2  11      767.67      620.55     16.25 o
 -14   2  11       14.94       16.58      5.88 o
 -12   2  11      579.50      628.60     14.08 o
 -10   2  11     1999.68     1970.07     24.69 o
  -8   2  11     4105.48     4339.35     44.60 o
  -6   2  11     1660.74     1752.29     26.36 o
  -4   2  11       87.92       84.46     10.15 o
  -2   2  11     2597.32     2549.13     37.24 o
   0   2  11      380.38      383.60     19.15 o
   2   2  11     2411.66     2413.11     38.15 o
   4   2  11     1045.96      954.26     27.79 o
   6   2  11     2056.17     2054.29     43.25 o
   8   2  11      608.68      678.34     26.52 o
  10   2  11     1094.78     1000.29     31.06 o
  12   2  11      408.31      423.87     30.28 o
 -25   3  11      171.55      181.67     23.24 o
 -23   3  11        9.35       13.61     14.00 o
 -21   3  11      609.39      549.54     26.06 o
 -19   3  11      805.70      871.46     28.16 o
 -17   3  11       69.42       80.46     11.50 o
 -15   3  11      731.24      728.53     23.30 o
 -13   3  11     1635.13     1653.32     24.46 o
 -11   3  11     1548.83     1671.11     24.54 o
  -9   3  11       27.45       10.66      6.65 o
  -7   3  11       56.01      100.10      8.14 o
  -5   3  11     1527.27     1650.34     25.11 o
  -3   3  11     1504.97     1554.01     24.87 o
  -1   3  11      112.05      185.22     11.76 o
   1   3  11        0.10        4.66      8.01 o
   3   3  11      582.40      581.11     18.57 o
   5   3  11     1677.32     1630.57     35.60 o
   7   3  11        8.03        6.36     13.87 o
   9   3  11       43.15       42.53     14.88 o
  11   3  11      257.43      283.99     27.22 o
  13   3  11       94.38       93.45     23.65 o
 -26   4  11       10.08       14.94     18.93 o
 -24   4  11       10.87       22.22     18.20 o
 -22   4  11        8.39        0.22     13.08 o
 -20   4  11       26.84       11.05     12.24 o
 -18   4  11      184.12      203.67     18.67 o
 -16   4  11      623.96      510.19     22.62 o
 -14   4  11      404.72      438.67     20.98 o
 -12   4  11       48.67       40.89     10.81 o
 -10   4  11       20.31       -1.50      6.13 o
  -8   4  11       33.76       40.51      8.24 o
  -6   4  11      440.78      395.42     12.55 o
  -4   4  11       45.18       18.30      8.15 o
  -2   4  11     2236.62     2404.68     32.69 o
   0   4  11       59.17       14.87     10.13 o
   2   4  11       55.86       33.33     11.55 o
   4   4  11       23.47       17.24     11.64 o
   6   4  11       23.03       16.88     13.46 o
   8   4  11      184.98      216.15     19.98 o
  10   4  11        4.77       29.10     16.33 o
  12   4  11        0.59       14.37     20.58 o
 -25   5  11      532.18      522.07     48.07 o
 -23   5  11      588.96      622.47     33.77 o
 -21   5  11      106.68       91.83     18.64 o
 -19   5  11        2.41       14.28     14.09 o
 -17   5  11      359.51      331.11     20.87 o
 -15   5  11     1053.56     1059.94     25.38 o
 -13   5  11      305.80      393.52     17.78 o
 -11   5  11      604.57      542.64     20.64 o
  -9   5  11     1441.12     1398.53     22.77 o
  -7   5  11      388.70      381.09     14.13 o
  -5   5  11     1700.78     1651.55     24.47 o
  -3   5  11     3697.49     3633.07     38.95 o
  -1   5  11      322.55      412.53     19.78 o
   1   5  11      683.10      711.74     27.80 o
   3   5  11     1201.86     1115.26     35.80 o
   5   5  11      464.36      430.09     26.24 o
   7   5  11       42.93       43.79     19.35 o
   9   5  11        0.04       10.74     30.03 o
  11   5  11       73.24       58.66     22.71 o
 -24   6  11       41.68       34.61     28.23 o
 -22   6  11       63.89      102.50     19.85 o
 -20   6  11       77.54       81.80     19.99 o
 -18   6  11       32.29       32.23     13.54 o
 -16   6  11       91.22       77.19     12.68 o
 -14   6  11        4.15        9.32     10.95 o
 -12   6  11       13.26       -8.34     10.58 o
 -10   6  11      658.26      605.99     21.83 o
  -8   6  11     1623.97     1493.45     30.90 o
  -6   6  11      864.91      913.36     22.63 o
  -4   6  11      240.83      209.36     13.38 o
  -2   6  11     3171.67     3119.23     39.21 o
   0   6  11     1796.82     1612.56     38.75 o
   2   6  11      672.98      691.35     33.16 o
   4   6  11      135.96       95.13     16.35 o
   6   6  11        0.61       -4.38     17.80 o
   8   6  11     1045.14     1075.23     43.45 o
  10   6  11      506.80      590.32     37.15 o
 -23   7  11      554.98      563.58     55.23 o
 -21   7  11      139.57      122.17     26.03 o
 -19   7  11       28.68       39.18     14.58 o
 -17   7  11      239.18      244.45     16.34 o
 -15   7  11      984.39      932.31     24.67 o
 -13   7  11     1936.16     1889.92     32.45 o
 -11   7  11     1929.17     1936.95     34.46 o
  -9   7  11      475.87      401.88     14.91 o
  -7   7  11     2635.89     2339.04     36.11 o
  -5   7  11     3996.69     3971.08     60.34 o
  -3   7  11      516.66      434.14     19.84 o
  -1   7  11      452.99      485.54     29.10 o
   1   7  11       16.11       15.66     16.92 o
   3   7  11      285.58      232.45     23.54 o
   5   7  11      273.48      238.02     24.39 o
   7   7  11      299.33      321.62     27.31 o
   9   7  11      240.97      242.53     31.61 o
 -22   8  11      263.17      308.37     46.21 o
 -20   8  11      127.51      118.41     21.44 o
 -18   8  11        0.93      -20.53     17.34 o
 -16   8  11       90.04       93.37     13.46 o
 -14   8  11       70.11       70.48     12.54 o
 -12   8  11        1.40        0.21     10.98 o
 -10   8  11        1.80       -0.01     11.08 o
  -8   8  11       79.25       99.14     10.26 o
  -6   8  11      830.24      887.13     29.77 o
  -4   8  11      311.19      283.99     16.72 o
  -2   8  11      319.15      321.68     22.43 o
   0   8  11      533.80      495.72     30.40 o
   2   8  11       17.69       14.03     18.11 o
   4   8  11       68.94       98.92     21.35 o
   6   8  11       33.29       38.72     28.10 o
   8   8  11       97.16      123.55     36.16 o
 -21   9  11      116.30      133.73     39.30 o
 -19   9  11        8.50      -10.90     19.47 o
 -17   9  11       15.78       23.25     20.41 o
 -15   9  11      148.72      185.88     22.12 o
 -13   9  11       38.29       32.44     14.96 o
 -11   9  11       23.68       17.29     17.18 o
  -9   9  11       24.35       18.12      9.23 o
  -7   9  11      221.63      178.63     24.43 o
  -5   9  11      758.95      696.73     35.80 o
  -3   9  11        9.34       23.45     14.68 o
  -1   9  11      884.84      851.14     35.94 o
   1   9  11       43.81       35.29     18.90 o
   3   9  11      226.08      229.20     24.90 o
   5   9  11       88.04       45.85     31.14 o
   7   9  11        0.28       16.70     19.69 o
 -20  10  11      291.45      356.78     61.04 o
 -18  10  11     1075.92     1140.79     47.61 o
 -16  10  11      246.51      262.56     24.61 o
 -14  10  11       19.37       12.48     15.66 o
 -12  10  11      172.74      163.90     17.86 o
 -10  10  11      584.51      589.72     27.08 o
  -8  10  11      251.50      261.74     20.89 o
  -6  10  11      102.94      101.33     23.57 o
  -4  10  11        0.01       -5.45     21.09 o
  -2  10  11       44.50       62.54     23.55 o
   0  10  11       93.54      108.89     21.02 o
   2  10  11      758.85      770.36     39.17 o
   4  10  11      274.16      296.58     29.27 o
   6  10  11        2.84       -2.92     19.74 o
 -17  11  11      160.87      209.49     48.74 o
 -15  11  11      272.19      305.45     27.83 o
 -13  11  11       83.87      126.30     29.13 o
 -11  11  11        0.15        5.58     16.13 o
  -9  11  11       46.23       27.12     16.83 o
  -7  11  11       46.83       36.49     17.11 o
  -5  11  11      206.34      235.67     28.40 o
  -3  11  11       12.96       16.43     23.09 o
  -1  11  11       51.93       85.25     29.85 o
   1  11  11      121.74      154.24     33.02 o
   3  11  11       45.62       93.87     48.32 o
   5  11  11      144.11      211.77     38.89 o
 -16  12  11       40.23       38.83     21.45 o
 -14  12  11      175.89      188.03     29.87 o
 -12  12  11       31.48       29.79     16.14 o
 -10  12  11        1.93       10.21     16.88 o
  -8  12  11        6.41       -3.44     16.87 o
  -6  12  11        0.37       17.32     19.50 o
  -4  12  11      132.29      123.69     38.63 o
  -2  12  11       99.79      139.00     32.75 o
   0  12  11        9.36        3.28     31.82 o
   2  12  11       97.51       70.08     76.02 o
 -11  13  11       65.75       56.83     17.66 o
  -9  13  11       13.60       27.88     17.42 o
  -7  13  11       19.70       31.89     22.63 o
  -5  13  11      191.53      221.17     24.67 o
  -3  13  11      161.52      186.71     57.90 o
 -26   0  12      971.28     1181.07     54.00 o
 -24   0  12     1658.63     1668.77     73.07 o
 -22   0  12      986.11      936.26     45.14 o
 -20   0  12        5.08       -0.71     19.45 o
 -18   0  12     1612.29     1531.92     50.29 o
 -16   0  12     2283.44     2279.01     35.73 o
 -14   0  12      791.83      700.39     19.49 o
 -12   0  12     1237.06     1400.87     27.79 o
 -10   0  12      451.11      560.26     25.09 o
  -8   0  12      986.13      910.38     36.24 o
  -6   0  12     1927.47     1942.64     43.88 o
  -4   0  12      167.92      188.90     21.76 o
  -2   0  12        0.26      -15.62     15.65 o
   0   0  12      345.65      248.73     25.50 o
   2   0  12      118.42      182.08     25.19 o
   4   0  12     1020.62     1001.58     45.69 o
   6   0  12       67.36       34.57     27.11 o
   8   0  12     1914.59     1860.03     83.09 o
  10   0  12      310.84      359.00     35.97 o
  12   0  12      269.32      402.82    104.31 o
 -27   1  12       42.74       48.15     18.17 o
 -25   1  12      164.34      138.32     19.56 o
 -23   1  12        0.06        2.42     17.35 o
 -21   1  12      192.76      214.56     23.65 o
 -19   1  12     1027.57     1054.61     34.43 o
 -17   1  12     1722.01     1538.91     26.18 o
 -15   1  12      215.36      269.26     11.14 o
 -13   1  12        0.39       -2.57      6.28 o
 -11   1  12      544.23      477.05     14.56 o
  -9   1  12     3045.73     3268.23     35.72 o
  -7   1  12     2851.75     3276.66     40.50 o
  -5   1  12     1554.29     1586.84     30.47 o
  -3   1  12      894.65     1048.70     28.67 o
  -1   1  12       81.50      123.51     14.87 o
   1   1  12      312.57      347.40     21.34 o
   3   1  12      896.63      856.76     30.01 o
   5   1  12      735.65      761.43     29.88 o
   7   1  12      383.48      536.04     28.11 o
   9   1  12      403.53      454.15     24.43 o
  11   1  12      668.66      754.57     33.06 o
 -26   2  12       21.46       -3.82     18.98 o
 -24   2  12        7.74      -12.57     14.39 o
 -22   2  12       25.98       12.86     14.12 o
 -20   2  12       48.71       46.74     13.83 o
 -18   2  12      191.25      164.90     15.79 o
 -16   2  12     2451.07     2686.07     32.61 o
 -14   2  12     3539.79     3618.81     35.27 o
 -12   2  12      322.79      277.50     11.25 o
 -10   2  12     1068.75     1052.54     19.79 o
  -8   2  12       63.54       96.59      8.64 o
  -6   2  12      652.29      686.00     18.00 o
  -4   2  12      226.85      216.70     11.74 o
  -2   2  12      555.62      572.11     25.03 o
   0   2  12       99.64       80.51     14.56 o
   2   2  12       26.90       41.51     14.59 o
   4   2  12       43.68       40.97     14.27 o
   6   2  12      400.85      369.44     21.18 o
   8   2  12        0.28       13.06     14.25 o
  10   2  12       29.32       25.28     24.33 o
  12   2  12      367.64      421.72     44.23 o
 -25   3  12      230.26      264.31     38.54 o
 -23   3  12      308.76      281.36     20.34 o
 -21   3  12        8.16       -1.07     12.88 o
 -19   3  12      149.99      129.86     15.02 o
 -17   3  12      134.69      139.12     12.08 o
 -15   3  12       74.50       86.59     12.77 o
 -13   3  12      824.82      781.30     19.46 o
 -11   3  12      487.87      490.93     16.21 o
  -9   3  12       34.45       50.98      7.27 o
  -7   3  12        6.19        3.82      7.04 o
  -5   3  12       50.84       43.91      9.19 o
  -3   3  12        3.39       12.67      8.96 o
  -1   3  12     1558.39     1312.58     33.10 o
   1   3  12     3644.27     3740.10     60.77 o
   3   3  12     2392.98     2305.92     42.58 o
   5   3  12      259.57      239.70     18.81 o
   7   3  12       21.11       26.70     14.86 o
   9   3  12       78.93      104.15     25.52 o
  11   3  12      216.03      217.03     46.10 o
 -26   4  12      477.88      500.79     61.98 o
 -24   4  12      641.00      714.96     38.51 o
 -22   4  12      114.13      142.06     29.87 o
 -20   4  12      223.75      186.19     29.44 o
 -18   4  12       50.64       31.96     12.31 o
 -16   4  12     1816.23     1837.62     35.20 o
 -14   4  12     5480.05     5794.89     64.77 o
 -12   4  12     3870.56     3750.94     42.20 o
 -10   4  12      911.07      799.30     18.35 o
  -8   4  12      263.54      249.73     13.17 o
  -6   4  12      466.72      462.93     14.60 o
  -4   4  12     1507.91     1293.90     24.98 o
  -2   4  12     2250.93     2340.95     43.85 o
   0   4  12        2.00       -1.35     10.93 o
   2   4  12      720.60      688.29     26.44 o
   4   4  12     1742.18     1570.51     35.67 o
   6   4  12      118.43      112.50     16.62 o
   8   4  12      252.16      218.18     20.95 o
  10   4  12       16.00       36.16     29.77 o
 -25   5  12        0.29        9.12     36.46 o
 -23   5  12        1.58       -4.78     17.09 o
 -21   5  12      170.75      169.73     20.45 o
 -19   5  12      133.03       75.53     15.89 o
 -17   5  12      409.24      393.69     18.55 o
 -15   5  12      577.27      577.76     21.93 o
 -13   5  12      737.38      678.74     23.40 o
 -11   5  12       83.10       70.32      8.55 o
  -9   5  12     3391.25     3046.98     37.32 o
  -7   5  12      677.81      629.25     17.80 o
  -5   5  12       92.64      115.70     10.21 o
  -3   5  12      785.94      754.19     21.63 o
  -1   5  12     1225.48     1243.16     33.08 o
   1   5  12      798.82      817.57     25.46 o
   3   5  12      640.65      507.08     23.62 o
   5   5  12      185.85      169.52     17.58 o
   7   5  12      248.18      257.01     21.18 o
   9   5  12       18.11       12.36     16.31 o
 -24   6  12        9.91       13.46     18.60 o
 -22   6  12      120.26      136.51     20.18 o
 -20   6  12        0.12       -6.61     13.15 o
 -18   6  12      554.18      552.12     22.54 o
 -16   6  12      321.47      307.02     16.95 o
 -14   6  12     1062.73     1139.92     26.41 o
 -12   6  12      409.73      295.76     17.20 o
 -10   6  12      344.10      373.32     14.03 o
  -8   6  12      397.40      359.42     16.91 o
  -6   6  12     2283.71     2367.99     36.87 o
  -4   6  12       12.83       -6.25     10.63 o
  -2   6  12      685.86      678.81     23.50 o
   0   6  12        1.34       26.60     23.16 o
   2   6  12       13.13       25.66     15.58 o
   4   6  12       21.76       -7.63     17.57 o
   6   6  12      158.38      136.69     22.51 o
   8   6  12      148.54      171.26     24.60 o
  10   6  12        2.34       31.79     21.89 o
 -23   7  12       61.03       23.31     21.88 o
 -21   7  12      318.43      368.68     25.16 o
 -19   7  12      354.56      341.12     21.18 o
 -17   7  12      350.12      372.62     18.61 o
 -15   7  12        7.28        5.76     11.25 o
 -13   7  12       56.19       33.89     12.15 o
 -11   7  12       75.47       60.34     12.56 o
  -9   7  12     1023.50      991.13     21.26 o
  -7   7  12      696.70      721.39     22.49 o
  -5   7  12      928.96     1059.89     25.87 o
  -3   7  12       11.24        5.17     13.94 o
  -1   7  12      323.86      286.09     25.91 o
   1   7  12      738.29      650.06     35.00 o
   3   7  12      705.83      611.33     35.37 o
   5   7  12      119.35      142.33     22.65 o
   7   7  12      215.54      249.20     27.66 o
   9   7  12       90.17      117.90     24.01 o
 -22   8  12      361.88      387.84     52.25 o
 -20   8  12      120.05      127.19     22.21 o
 -18   8  12      218.70      169.70     19.65 o
 -16   8  12       42.21       22.17     12.62 o
 -14   8  12       17.20       22.58     11.86 o
 -12   8  12      205.94      160.46     14.95 o
 -10   8  12      154.56      156.45     10.48 o
  -8   8  12       29.33       20.77      9.17 o
  -6   8  12      501.83      515.59     20.53 o
  -4   8  12      767.14      771.87     29.30 o
  -2   8  12      313.63      333.85     23.95 o
   0   8  12      189.90      176.32     22.17 o
   2   8  12        7.73       21.18     22.77 o
   4   8  12       45.32       44.75     25.29 o
   6   8  12      336.92      350.24     50.61 o
   8   8  12      250.04      286.26     50.04 o
 -21   9  12      157.54      195.78     25.46 o
 -19   9  12      957.04     1001.84     39.12 o
 -17   9  12      617.29      626.49     28.32 o
 -15   9  12      246.15      253.41     20.65 o
 -13   9  12        3.79       -4.74     14.41 o
 -11   9  12      458.28      379.34     24.21 o
  -9   9  12      533.56      560.48     27.21 o
  -7   9  12     1072.94     1176.80     42.44 o
  -5   9  12      127.28      132.24     23.83 o
  -3   9  12       46.96       66.04     28.33 o
  -1   9  12        4.53      -11.35     17.25 o
   1   9  12       60.45       66.42     21.01 o
   3   9  12      107.69      114.16     22.69 o
   5   9  12      122.55      139.29     37.55 o
 -20  10  12        1.85       15.23     22.43 o
 -18  10  12      141.94      153.72     32.83 o
 -16  10  12        4.60       31.76     17.32 o
 -14  10  12      249.09      264.91     21.78 o
 -12  10  12       97.00      101.48     18.42 o
 -10  10  12       83.57       46.74     17.22 o
  -8  10  12      220.69      198.09     20.48 o
  -6  10  12      491.69      510.99     34.35 o
  -4  10  12       97.04      114.55     40.23 o
  -2  10  12      206.81      160.25     36.54 o
   0  10  12       32.01       44.88     28.12 o
   2  10  12        3.68       38.17     37.13 o
   4  10  12        0.27        5.06     36.47 o
 -17  11  12       91.55      170.67     37.22 o
 -15  11  12       24.28        7.22     21.91 o
 -13  11  12      124.87       91.75     18.10 o
 -11  11  12       57.62       54.97     17.89 o
  -9  11  12       21.44       55.96     17.62 o
  -7  11  12       68.38       49.80     17.87 o
  -5  11  12        0.04       23.79     22.56 o
  -3  11  12        6.15       18.40     24.28 o
  -1  11  12       54.45       68.70     42.43 o
   1  11  12       50.75       47.05     27.51 o
   3  11  12       50.10       62.21     44.20 o
 -14  12  12       46.65       37.95     19.47 o
 -12  12  12      109.71      121.72     18.97 o
 -10  12  12      103.63      132.26     20.36 o
  -8  12  12        0.09       12.04     16.95 o
  -6  12  12      106.05      104.44     19.56 o
  -4  12  12      205.03      236.67     31.32 o
  -2  12  12      339.73      410.98     51.86 o
   0  12  12      124.64      104.85     53.04 o
 -27   1  13       66.53       58.46     25.11 o
 -25   1  13       80.79       49.56     17.32 o
 -23   1  13      321.76      338.81     34.02 o
 -21   1  13      663.50      587.42     27.56 o
 -19   1  13       56.53       46.12     14.25 o
 -17   1  13      308.63      332.66     13.87 o
 -15   1  13     6070.08     6218.82     53.17 o
 -13   1  13      143.08      128.87      8.87 o
 -11   1  13       53.75       70.07      9.43 o
  -9   1  13       80.26       85.87      9.09 o
  -7   1  13      344.33      348.39     15.36 o
  -5   1  13        1.44       -6.73     13.10 o
  -3   1  13      156.80      187.78     16.52 o
  -1   1  13      460.38      405.65     24.33 o
   1   1  13      389.29      394.52     23.85 o
   3   1  13     1811.31     1719.25     41.32 o
   5   1  13      573.87      571.69     29.26 o
   7   1  13      297.09      271.64     23.08 o
   9   1  13      324.92      345.61     30.20 o
 -26   2  13      881.34      894.33     40.80 o
 -24   2  13      629.04      646.27     29.84 o
 -22   2  13        5.33      -13.92     13.52 o
 -20   2  13        0.17       -9.91     12.75 o
 -18   2  13       17.31      -10.51     10.17 o
 -16   2  13     1458.52     1478.75     24.25 o
 -14   2  13     2402.95     2217.28     26.59 o
 -12   2  13        2.28      -11.80      6.66 o
 -10   2  13     1869.62     1929.81     25.67 o
  -8   2  13     1631.39     1825.69     26.75 o
  -6   2  13       31.66       35.12      9.15 o
  -4   2  13      176.24      199.33     16.76 o
  -2   2  13     1353.99     1422.74     34.77 o
   0   2  13     1313.70     1296.62     34.84 o
   2   2  13     2325.31     2171.41     46.04 o
   4   2  13      444.00      434.83     26.24 o
   6   2  13       15.19       36.00     16.53 o
   8   2  13        6.95       18.87     15.21 o
  10   2  13      759.14      839.80     34.83 o
 -25   3  13       65.73       42.52     23.87 o
 -23   3  13       75.25       80.85     22.39 o
 -21   3  13        3.71      -12.73     12.72 o
 -19   3  13      136.23       98.38     13.68 o
 -17   3  13      423.11      402.99     20.33 o
 -15   3  13      489.49      543.90     22.93 o
 -13   3  13     1588.76     1527.42     25.47 o
 -11   3  13     2034.60     2161.10     27.18 o
  -9   3  13      534.22      466.69     15.81 o
  -7   3  13      899.78      876.64     20.97 o
  -5   3  13        3.54       -7.59      8.68 o
  -3   3  13     1202.05     1187.53     31.83 o
  -1   3  13      931.02      887.91     29.91 o
   1   3  13       33.39       18.64     14.85 o
   3   3  13       48.02       44.19     16.97 o
   5   3  13       23.19        8.60     14.19 o
   7   3  13      434.27      456.57     25.43 o
   9   3  13       77.03       86.73     29.29 o
 -26   4  13       60.13       72.47     24.03 o
 -24   4  13       99.16       99.65     20.97 o
 -22   4  13      101.53       80.67     19.20 o
 -20   4  13        8.83       -4.16     14.08 o
 -18   4  13       69.60       44.97     13.00 o
 -16   4  13        7.09        9.89     12.20 o
 -14   4  13      900.08      821.67     25.93 o
 -12   4  13      545.82      503.62     16.97 o
 -10   4  13       29.46       34.20      9.03 o
  -8   4  13      724.91      679.51     16.38 o
  -6   4  13     1746.25     1649.86     28.36 o
  -4   4  13      187.63      158.75     12.72 o
  -2   4  13      213.28      199.08     18.19 o
   0   4  13      101.63       59.08     15.83 o
   2   4  13      190.14      191.26     17.67 o
   4   4  13       34.53       -3.45     13.96 o
   6   4  13       81.34      108.51     18.71 o
   8   4  13       25.73        2.02     15.85 o
 -25   5  13       84.56       79.13     41.35 o
 -23   5  13      270.26      277.42     30.73 o
 -21   5  13      122.86      134.17     20.92 o
 -19   5  13        5.52       -5.18     11.61 o
 -17   5  13      131.79       97.07     13.33 o
 -15   5  13     1222.87     1182.21     27.44 o
 -13   5  13     1164.31     1061.94     27.95 o
 -11   5  13      549.73      562.58     17.20 o
  -9   5  13       82.82       88.76     11.35 o
  -7   5  13       72.27       75.30     11.61 o
  -5   5  13       21.63       14.88     10.96 o
  -3   5  13     1343.14     1323.38     29.69 o
  -1   5  13      576.15      567.62     26.72 o
   1   5  13       11.68       11.28     13.27 o
   3   5  13      303.74      246.10     18.87 o
   5   5  13      108.11      131.10     18.49 o
   7   5  13       23.78       25.87     16.37 o
   9   5  13        3.04       19.60     18.76 o
 -24   6  13      265.68      301.64     26.71 o
 -22   6  13       20.63       19.28     16.58 o
 -20   6  13        6.34       13.97     14.46 o
 -18   6  13        5.91        3.60     12.04 o
 -16   6  13      229.38      219.54     15.94 o
 -14   6  13      732.51      718.77     25.09 o
 -12   6  13       53.66       26.73     12.30 o
 -10   6  13     1256.77     1344.01     24.42 o
  -8   6  13     2856.84     2652.78     39.74 o
  -6   6  13      890.64      853.38     28.61 o
  -4   6  13       40.95        8.78     12.86 o
  -2   6  13     1538.22     1410.45     39.80 o
   0   6  13     2290.58     2170.39     40.42 o
   2   6  13     1534.32     1491.57     34.49 o
   4   6  13       69.58       32.28     15.37 o
   6   6  13       43.43       32.99     16.67 o
   8   6  13       96.08      102.70     24.88 o
 -23   7  13       86.72       93.86     25.23 o
 -21   7  13      140.10      148.68     18.71 o
 -19   7  13        0.08      -15.29     12.69 o
 -17   7  13       93.43       86.40     14.20 o
 -15   7  13      174.50      190.54     15.52 o
 -13   7  13        7.48       11.33     12.04 o
 -11   7  13      251.70      233.42     16.67 o
  -9   7  13      140.10      152.97     11.52 o
  -7   7  13      115.65      105.06     12.58 o
  -5   7  13     1360.40     1285.33     28.79 o
  -3   7  13      432.92      473.81     24.50 o
  -1   7  13      170.81      213.26     17.81 o
   1   7  13       30.52       29.31     18.94 o
   3   7  13        1.14       11.34     18.86 o
   5   7  13      236.31      234.13     26.45 o
   7   7  13      237.23      209.44     42.98 o
 -22   8  13        0.11       -4.24     19.78 o
 -20   8  13      227.03      248.51     25.57 o
 -18   8  13      289.41      249.06     26.56 o
 -16   8  13        5.39       -0.99     15.41 o
 -14   8  13       74.83       88.18     13.84 o
 -12   8  13       54.00       41.44     12.96 o
 -10   8  13       54.10       49.63     12.96 o
  -8   8  13      389.37      360.67     17.14 o
  -6   8  13      289.49      263.70     16.07 o
  -4   8  13        5.16       -3.09     11.43 o
  -2   8  13       88.09       80.55     18.71 o
   0   8  13       95.11       97.73     20.89 o
   2   8  13        7.71       21.14     19.36 o
   4   8  13      122.69      127.46     23.71 o
   6   8  13        6.41        4.74     24.44 o
 -21   9  13      521.17      587.10     51.54 o
 -19   9  13      541.41      569.37     41.17 o
 -17   9  13       23.53       33.78     17.55 o
 -15   9  13      713.92      693.34     28.90 o
 -13   9  13      608.49      647.86     29.79 o
 -11   9  13      323.50      332.56     23.66 o
  -9   9  13      304.92      301.10     22.85 o
  -7   9  13      444.03      447.29     23.28 o
  -5   9  13      282.43      294.46     46.44 o
  -3   9  13      726.79      729.56     37.88 o
  -1   9  13      173.07      187.46     33.15 o
   1   9  13      280.83      266.93     41.54 o
   3   9  13        1.79        8.75     19.13 o
   5   9  13       79.94       88.13     37.16 o
 -18  10  13      398.46      496.92     36.93 o
 -16  10  13      278.97      278.60     22.45 o
 -14  10  13        4.72       -1.91     20.70 o
 -12  10  13        2.24        7.21     17.56 o
 -10  10  13       42.40       43.25     17.81 o
  -8  10  13      155.96      182.14     20.87 o
  -6  10  13       39.65       62.46     23.26 o
  -4  10  13       83.29       89.95     25.71 o
  -2  10  13       11.24       11.95     26.65 o
   0  10  13       55.17      102.29     30.46 o
   2  10  13      206.71      251.68     36.19 o
 -17  11  13        0.50       39.30     18.97 o
 -15  11  13       37.13       31.24     21.62 o
 -13  11  13      115.00      109.87     19.22 o
 -11  11  13      146.29      187.72     21.96 o
  -9  11  13        1.62        3.80     17.70 o
  -7  11  13       13.98       25.30     18.20 o
  -5  11  13        3.96       18.45     23.77 o
  -3  11  13      173.18      239.26     36.44 o
  -1  11  13      277.80      305.18     40.07 o
 -12  12  13       29.65       37.22     17.20 o
 -10  12  13       12.18       16.03     22.08 o
  -8  12  13       55.07       54.47     19.32 o
  -6  12  13       91.37       66.02     25.01 o
  -4  12  13        0.76       -4.03     37.66 o
 -26   0  14       20.71        2.36     54.22 o
 -24   0  14      244.66      284.34     31.18 o
 -22   0  14     1195.72     1207.24     49.82 o
 -20   0  14       22.94       -2.31     19.11 o
 -18   0  14      273.57      225.26     17.98 o
 -16   0  14      731.33      776.58     30.79 o
 -14   0  14     1489.77     1454.61     38.79 o
 -12   0  14     3345.35     3709.58     64.56 o
 -10   0  14     1496.53     1506.67     39.31 o
  -8   0  14        1.30        1.02     12.54 o
  -6   0  14      817.46      796.67     60.70 o
  -4   0  14     1572.69     1716.12     54.82 o
  -2   0  14     3561.52     3450.64     82.81 o
   0   0  14     2410.33     2435.67     69.24 o
   2   0  14     3519.94     3361.92     85.42 o
   4   0  14      702.62      715.46     42.91 o
   6   0  14      281.29      252.36     33.51 o
   8   0  14      982.20     1043.23     52.54 o
 -25   1  14      310.80      263.30     22.04 o
 -23   1  14       60.36       11.81     17.86 o
 -21   1  14       33.44       17.41     14.51 o
 -19   1  14      264.22      269.46     15.82 o
 -17   1  14     2002.82     2195.72     30.50 o
 -15   1  14     3998.26     3833.78     41.68 o
 -13   1  14       60.32       57.72     10.41 o
 -11   1  14      138.64      122.74     11.69 o
  -9   1  14      369.40      399.63     15.95 o
  -7   1  14       19.04        5.65     11.82 o
  -5   1  14      135.40      187.72     20.15 o
  -3   1  14       55.47       41.05     14.17 o
  -1   1  14      403.12      371.58     24.36 o
   1   1  14       73.59       59.48     17.14 o
   3   1  14       40.69        7.96     16.01 o
   5   1  14        4.99       11.28     16.50 o
   7   1  14        7.91       18.18     18.09 o
   9   1  14      164.41      224.04     32.48 o
 -26   2  14        0.01       12.28     22.39 o
 -24   2  14       72.33       56.83     32.16 o
 -22   2  14       64.71       28.11     23.65 o
 -20   2  14        0.94      -21.54     12.85 o
 -18   2  14       33.26       14.14     10.89 o
 -16   2  14     1577.33     1590.73     25.44 o
 -14   2  14       23.63       20.56      8.24 o
 -12   2  14      103.53       81.27      9.94 o
 -10   2  14      471.33      491.56     16.05 o
  -8   2  14      106.83      112.42     11.26 o
  -6   2  14       19.13       23.17     10.64 o
  -4   2  14     1599.57     1571.72     36.75 o
  -2   2  14     1069.47      965.16     31.54 o
   0   2  14       61.62       73.94     16.84 o
   2   2  14       58.45       46.11     17.71 o
   4   2  14       72.03       69.07     18.33 o
   6   2  14      231.83      265.22     23.69 o
   8   2  14        1.89       20.09     19.78 o
 -25   3  14      731.30      746.21     37.96 o
 -23   3  14       20.43        8.74     25.17 o
 -21   3  14       34.06       31.66     16.77 o
 -19   3  14       33.59       38.88     11.10 o
 -17   3  14      404.58      412.56     20.63 o
 -15   3  14      320.21      321.69     14.95 o
 -13   3  14      191.89      179.17     11.69 o
 -11   3  14      669.12      666.61     17.59 o
  -9   3  14      903.57      813.66     19.88 o
  -7   3  14      133.02      138.53     13.36 o
  -5   3  14      307.85      343.89     18.43 o
  -3   3  14      185.20      164.44     17.86 o
  -1   3  14      770.48      776.92     29.86 o
   1   3  14     2149.77     2142.63     46.67 o
   3   3  14      507.58      468.92     27.26 o
   5   3  14      399.16      431.33     34.02 o
   7   3  14       12.66       17.77     26.65 o
 -24   4  14       99.40       92.37     21.11 o
 -22   4  14       98.32       99.62     20.01 o
 -20   4  14       37.75       22.98     13.28 o
 -18   4  14       39.42       24.69     12.89 o
 -16   4  14      231.42      186.97     15.05 o
 -14   4  14      489.68      455.28     16.25 o
 -12   4  14     2243.92     2144.49     31.35 o
 -10   4  14     2754.30     2734.97     36.71 o
  -8   4  14      101.78       97.13     10.61 o
  -6   4  14      661.07      595.92     20.39 o
  -4   4  14      765.98      857.55     25.34 o
  -2   4  14      245.55      186.67     18.96 o
   0   4  14        7.38      -13.26     23.99 o
   2   4  14        0.00      -23.46     27.22 o
   4   4  14       30.62        1.98     19.96 o
   6   4  14      348.90      300.57     23.58 o
   8   4  14      114.90      155.79     31.47 o
 -25   5  14       41.40       34.19     19.87 o
 -23   5  14       15.75      -22.54     17.26 o
 -21   5  14        8.63       19.04     15.80 o
 -19   5  14       33.57       24.62     12.64 o
 -17   5  14       45.62       58.86     12.86 o
 -15   5  14      664.02      704.94     23.78 o
 -13   5  14       13.95       15.46      9.75 o
 -11   5  14      107.98       88.51     10.34 o
  -9   5  14     2101.80     2146.90     35.61 o
  -7   5  14     4224.20     4149.88     60.22 o
  -5   5  14      350.44      356.73     19.49 o
  -3   5  14      448.21      471.02     25.08 o
  -1   5  14     2357.03     2222.69     46.27 o
   1   5  14     1428.82     1453.74     46.27 o
   3   5  14       83.39       61.90     16.67 o
   5   5  14       38.34       40.66     16.72 o
   7   5  14       46.52       48.34     30.11 o
 -24   6  14        0.00        1.43     25.18 o
 -22   6  14       40.81       40.83     16.15 o
 -20   6  14       14.89        7.27     13.60 o
 -18   6  14        0.19       -2.15     11.98 o
 -16   6  14      231.58      254.30     16.78 o
 -14   6  14      421.40      490.59     23.19 o
 -12   6  14       16.72       16.02      8.02 o
 -10   6  14        1.59        2.66      8.84 o
  -8   6  14       88.58       82.58     12.48 o
  -6   6  14      251.77      294.80     16.86 o
  -4   6  14        1.72      -24.12     12.06 o
  -2   6  14      345.35      323.53     24.05 o
   0   6  14      501.20      455.84     26.07 o
   2   6  14       19.07       21.60     15.11 o
   4   6  14        7.11       11.15     15.28 o
   6   6  14        1.24       -5.08     16.43 o
 -23   7  14       84.10       73.00     24.61 o
 -21   7  14       91.72       64.51     21.23 o
 -19   7  14       20.36       10.02     13.44 o
 -17   7  14      649.40      699.46     25.05 o
 -15   7  14     1066.00     1124.95     31.80 o
 -13   7  14       10.03       10.68     12.82 o
 -11   7  14       10.83       -2.17     12.13 o
  -9   7  14       13.38        1.69      8.94 o
  -7   7  14       27.74       26.92     11.21 o
  -5   7  14      133.07      143.26     14.58 o
  -3   7  14      714.81      755.72     33.28 o
  -1   7  14      126.77       82.78     21.45 o
   1   7  14      135.21      131.41     20.58 o
   3   7  14        6.41        2.03     15.15 o
   5   7  14       13.33       -2.29     16.45 o
 -22   8  14      680.92      865.65     43.20 o
 -20   8  14      441.61      501.93     35.94 o
 -18   8  14       99.27       96.57     18.53 o
 -16   8  14       51.40       30.92     16.82 o
 -14   8  14       11.90       29.40     19.39 o
 -12   8  14      199.03      212.09     21.10 o
 -10   8  14      405.40      389.58     24.56 o
  -8   8  14      196.11      158.10     14.16 o
  -6   8  14      244.87      199.04     18.11 o
  -4   8  14      705.73      671.71     54.95 o
  -2   8  14     1003.47      995.08     37.13 o
   0   8  14      792.15      909.43     32.78 o
   2   8  14       12.54        9.86     16.07 o
   4   8  14      340.85      327.90     45.78 o
 -19   9  14      367.28      387.42     25.46 o
 -17   9  14      543.87      525.68     33.83 o
 -15   9  14       15.64       23.00     21.04 o
 -13   9  14       24.53       13.63     17.85 o
 -11   9  14      164.88      154.85     26.88 o
  -9   9  14      430.45      368.99     24.68 o
  -7   9  14       96.15      115.54     16.01 o
  -5   9  14      235.47      254.75     20.57 o
  -3   9  14        0.00       17.84     17.37 o
  -1   9  14      100.38      182.36     33.51 o
   1   9  14       21.61       48.32     29.52 o
   3   9  14       65.77       81.95     27.88 o
 -18  10  14       38.15       17.58     29.95 o
 -16  10  14       23.38       -1.81     22.57 o
 -14  10  14       69.23       56.52     18.07 o
 -12  10  14       73.31      109.06     20.70 o
 -10  10  14       61.37       69.98     19.24 o
  -8  10  14       40.92       77.17     19.60 o
  -6  10  14      115.86       92.81     25.04 o
  -4  10  14       45.96       36.35     19.05 o
  -2  10  14       16.07       33.84     29.41 o
   0  10  14        1.32       40.77     27.96 o
 -15  11  14       16.71       24.09     18.21 o
 -13  11  14        0.54       -0.30     18.76 o
 -11  11  14        1.33       10.72     18.07 o
  -9  11  14        0.01       14.83     18.57 o
  -7  11  14       13.93       29.15     19.56 o
  -5  11  14      357.94      390.74     35.23 o
  -3  11  14       60.16       73.07     45.97 o
 -25   1  15        5.86      -22.39     24.72 o
 -23   1  15      480.15      514.95     28.61 o
 -21   1  15       38.21       16.67     19.56 o
 -19   1  15        4.23       -9.74     10.69 o
 -17   1  15        5.55        0.54      8.82 o
 -15   1  15       41.03       51.96     10.54 o
 -13   1  15     3114.24     3299.13     43.56 o
 -11   1  15      805.26      749.28     20.23 o
  -9   1  15       83.89       85.01     11.35 o
  -7   1  15      508.09      483.82     24.03 o
  -5   1  15       72.20       53.87     14.57 o
  -3   1  15      426.93      386.15     24.48 o
  -1   1  15     2024.65     2092.25     46.52 o
   1   1  15     1286.05     1236.00     38.32 o
   3   1  15      157.94      172.49     21.42 o
   5   1  15        1.37        7.56     18.00 o
   7   1  15      296.13      393.96     38.62 o
 -26   2  15     1191.20     1302.48     47.09 o
 -24   2  15      309.99      329.28     41.84 o
 -22   2  15       12.88        3.72     17.52 o
 -20   2  15      290.37      288.27     22.66 o
 -18   2  15       80.01       95.19      9.91 o
 -16   2  15     1120.92     1138.98     22.63 o
 -14   2  15      440.35      436.04     17.58 o
 -12   2  15     1324.09     1221.16     22.56 o
 -10   2  15        1.54      -16.53      8.26 o
  -8   2  15      721.37      691.43     22.75 o
  -6   2  15      974.27      940.32     36.29 o
  -4   2  15       76.40       73.12     16.28 o
  -2   2  15       34.71       39.61     15.96 o
   0   2  15      729.10      721.88     31.52 o
   2   2  15       16.27       10.07     16.33 o
   4   2  15      447.73      419.08     27.49 o
   6   2  15       74.30       75.03     25.86 o
 -25   3  15        0.10       -8.88     34.32 o
 -23   3  15        3.94       13.42     28.50 o
 -21   3  15       79.27      106.76     18.63 o
 -19   3  15       38.27       25.59     12.99 o
 -17   3  15      156.35      139.26     15.19 o
 -15   3  15       39.62       37.94      9.47 o
 -13   3  15     1057.37     1194.33     23.82 o
 -11   3  15     2215.61     2136.66     31.30 o
  -9   3  15     2108.54     2149.26     33.85 o
  -7   3  15       37.69       55.86     12.90 o
  -5   3  15     2165.00     2245.42     45.95 o
  -3   3  15     1506.92     1461.41     37.74 o
  -1   3  15      323.36      348.31     24.08 o
   1   3  15      232.20      149.55     20.53 o
   3   3  15       12.06        3.13     22.80 o
   5   3  15      188.53      160.44     24.39 o
   7   3  15       46.64       83.89     21.81 o
 -24   4  15       18.85       19.46     32.36 o
 -22   4  15       62.25       63.10     19.74 o
 -20   4  15       33.54       17.17     13.53 o
 -18   4  15       27.42       31.18     12.47 o
 -16   4  15        0.02       -9.82     11.52 o
 -14   4  15        3.81       12.44      8.54 o
 -12   4  15       71.59       59.87     10.20 o
 -10   4  15       40.66       51.16     10.60 o
  -8   4  15      111.59      117.81     13.18 o
  -6   4  15       14.55        9.65     12.45 o
  -4   4  15      178.51      197.33     19.43 o
  -2   4  15       93.00       72.18     16.69 o
   0   4  15       59.94       34.42     16.75 o
   2   4  15       36.88       42.34     28.87 o
   4   4  15       10.12       -0.61     18.21 o
   6   4  15       43.59       65.54     24.34 o
 -23   5  15       91.40       68.18     33.57 o
 -21   5  15      164.38      210.25     19.69 o
 -19   5  15       10.81        9.72     12.68 o
 -17   5  15       37.45       48.73     13.13 o
 -15   5  15       88.63       95.80     14.81 o
 -13   5  15      465.15      455.79     17.58 o
 -11   5  15      490.11      513.52     18.77 o
  -9   5  15      141.98      151.27     14.09 o
  -7   5  15      213.97      216.04     14.69 o
  -5   5  15       88.59       75.38     14.04 o
  -3   5  15      278.01      295.23     21.55 o
  -1   5  15      753.60      672.48     30.09 o
   1   5  15      232.60      242.70     26.22 o
   3   5  15       12.06       23.33     23.83 o
   5   5  15      329.01      345.28     46.94 o
 -22   6  15       37.65       39.55     16.26 o
 -20   6  15        5.80      -18.86     12.88 o
 -18   6  15      233.54      237.76     17.60 o
 -16   6  15      433.15      491.81     22.40 o
 -14   6  15       67.87       45.05     14.07 o
 -12   6  15        4.10        2.03     12.49 o
 -10   6  15      114.51      107.09     11.35 o
  -8   6  15      551.82      627.18     22.69 o
  -6   6  15      415.71      465.85     21.48 o
  -4   6  15      112.87       86.73     18.22 o
  -2   6  15      312.83      260.03     21.30 o
   0   6  15      469.21      500.28     27.50 o
   2   6  15      119.78       79.52     27.08 o
   4   6  15      214.00      250.52     26.54 o
 -21   7  15      161.64      147.14     23.72 o
 -19   7  15      365.62      325.10     20.17 o
 -17   7  15       62.26       90.90     15.46 o
 -15   7  15        6.49        9.52     14.31 o
 -13   7  15      261.44      264.64     18.94 o
 -11   7  15      170.89      162.49     16.55 o
  -9   7  15      236.64      246.34     15.92 o
  -7   7  15       28.85       13.18     13.10 o
  -5   7  15        8.70       22.85     13.27 o
  -3   7  15      400.51      389.31     34.26 o
  -1   7  15      388.32      371.11     27.74 o
   1   7  15       32.29       34.70     28.46 o
   3   7  15      140.83      120.03     22.40 o
 -20   8  15      233.85      223.92     28.76 o
 -18   8  15       24.64        7.32     22.84 o
 -16   8  15      159.91      148.14     19.96 o
 -14   8  15      864.67      829.06     33.82 o
 -12   8  15      439.68      500.75     29.15 o
 -10   8  15      243.29      203.91     21.78 o
  -8   8  15       10.09       18.38     13.38 o
  -6   8  15        3.49        8.15     14.20 o
  -4   8  15       21.79        7.97     25.07 o
  -2   8  15       35.23      122.53     25.57 o
   0   8  15       11.34       61.61     28.54 o
   2   8  15        1.47      -10.66     18.93 o
 -19   9  15        4.16      -10.46     20.49 o
 -17   9  15        1.03      -18.85     21.33 o
 -15   9  15      302.31      287.17     26.60 o
 -13   9  15      578.90      615.92     31.25 o
 -11   9  15      474.25      538.52     29.73 o
  -9   9  15        1.80       10.29     18.13 o
  -7   9  15      180.78      220.16     43.39 o
  -5   9  15       70.84       93.38     22.46 o
  -3   9  15      183.02      183.64     35.33 o
  -1   9  15      448.39      418.11     29.99 o
 -16  10  15      244.27      242.98     22.96 o
 -14  10  15       49.04        6.91     21.48 o
 -12  10  15       67.01       34.97     20.92 o
 -10  10  15       40.64       34.90     19.40 o
  -8  10  15        4.45        6.74     18.91 o
  -6  10  15      430.39      409.04     34.27 o
  -4  10  15      196.17      263.09     38.68 o
  -2  10  15       32.99       50.66     20.74 o
 -11  11  15       97.94       79.44     20.56 o
  -9  11  15      330.43      390.48     27.78 o
  -7  11  15       73.62       76.05     26.69 o
 -24   0  16      254.12      206.67     39.48 o
 -22   0  16      977.26     1049.97     57.75 o
 -20   0  16        8.27        0.91     13.98 o
 -18   0  16       45.75       34.86     16.19 o
 -16   0  16      710.99      634.44     27.92 o
 -14   0  16     1448.37     1609.47     43.54 o
 -12   0  16       52.03       63.74     22.52 o
 -10   0  16      825.19      871.57     29.94 o
  -8   0  16       15.74      -10.54     18.05 o
  -6   0  16       35.26       69.06     22.24 o
  -4   0  16     1234.84     1111.51     67.18 o
  -2   0  16     4534.98     4692.87    107.07 o
   0   0  16     1711.25     1629.86     66.59 o
   2   0  16        1.64      -14.10     23.95 o
   4   0  16        7.78       26.06     27.51 o
 -25   1  16       46.52       25.82     39.20 o
 -23   1  16      146.93      120.28     22.76 o
 -21   1  16       15.89        1.12     14.95 o
 -19   1  16      355.63      360.85     16.23 o
 -17   1  16      744.07      869.24     21.01 o
 -15   1  16     1089.52     1210.86     25.15 o
 -13   1  16     1829.64     1798.69     29.60 o
 -11   1  16      328.46      299.90     14.98 o
  -9   1  16      103.01      131.01     16.47 o
  -7   1  16      539.21      530.16     26.17 o
  -5   1  16      449.22      475.62     26.09 o
  -3   1  16      795.95      788.80     31.86 o
  -1   1  16       74.44       79.26     18.87 o
   1   1  16       18.33        6.93     26.37 o
   3   1  16      600.84      645.80     32.67 o
   5   1  16       83.43       77.74     21.43 o
 -24   2  16       58.57       36.61     28.04 o
 -22   2  16       14.31       39.02     18.98 o
 -20   2  16      292.95      277.34     18.54 o
 -18   2  16       18.83       11.19     11.47 o
 -16   2  16      337.81      329.27     15.20 o
 -14   2  16       42.61       25.79      9.98 o
 -12   2  16        7.79       -9.06      9.89 o
 -10   2  16       49.61       34.87     10.64 o
  -8   2  16       83.33       62.90     14.19 o
  -6   2  16       30.78        0.64     14.63 o
  -4   2  16       44.57       51.84     16.39 o
  -2   2  16       47.54       32.80     18.71 o
   0   2  16      213.21      206.55     22.19 o
   2   2  16       15.51        9.14     22.63 o
   4   2  16       20.89      -14.44     20.67 o
 -25   3  16       96.70      106.26     28.01 o
 -23   3  16      197.50      237.37     29.17 o
 -21   3  16      576.26      613.35     26.64 o
 -19   3  16      358.70      328.38     19.69 o
 -17   3  16       13.91       13.63     12.14 o
 -15   3  16       32.68       20.03      9.46 o
 -13   3  16       58.16       87.42     11.17 o
 -11   3  16      282.52      320.06     15.77 o
  -9   3  16      167.35      183.45     14.33 o
  -7   3  16      737.47      689.66     23.69 o
  -5   3  16        0.19        7.79     15.10 o
  -3   3  16       95.66      101.03     22.97 o
  -1   3  16        3.55      -25.17     15.55 o
   1   3  16       12.07      -11.25     17.20 o
   3   3  16      360.13      383.59     38.45 o
   5   3  16       52.11       49.27     30.06 o
 -24   4  16       18.49       -6.01     21.69 o
 -22   4  16      142.29      138.78     20.31 o
 -20   4  16      255.85      264.44     18.02 o
 -18   4  16      268.50      267.47     17.49 o
 -16   4  16      245.16      251.20     18.58 o
 -14   4  16        8.69        9.27      8.99 o
 -12   4  16     1308.02     1316.57     26.48 o
 -10   4  16     2081.52     2256.22     33.07 o
  -8   4  16      288.33      312.93     17.09 o
  -6   4  16      493.17      408.68     21.61 o
  -4   4  16     1377.24     1339.76     37.54 o
  -2   4  16      792.61      800.87     42.87 o
   0   4  16      129.80      138.86     28.92 o
   2   4  16      210.51      178.70     29.26 o
   4   4  16      123.11      131.05     23.96 o
 -23   5  16       22.48       26.94     17.66 o
 -21   5  16        0.19      -12.06     13.14 o
 -19   5  16        8.81       10.09     13.20 o
 -17   5  16        1.48       -0.40     12.99 o
 -15   5  16       11.27        3.40     13.59 o
 -13   5  16      110.03      111.83     15.60 o
 -11   5  16       66.10       53.84     10.89 o
  -9   5  16      209.70      212.14     16.85 o
  -7   5  16      464.02      470.86     20.21 o
  -5   5  16      225.90      234.54     20.68 o
  -3   5  16       51.19       50.56     16.64 o
  -1   5  16      182.76      185.77     21.23 o
   1   5  16       12.17      -21.56     26.31 o
   3   5  16      239.30      235.64     26.22 o
 -22   6  16      117.25      136.64     19.65 o
 -20   6  16        0.55        5.64     13.86 o
 -18   6  16       26.01       28.92     13.96 o
 -16   6  16        5.50        1.68     14.26 o
 -14   6  16      211.54      229.81     18.35 o
 -12   6  16       24.12       -6.41     13.00 o
 -10   6  16      412.48      430.69     22.23 o
  -8   6  16      142.59      150.05     14.80 o
  -6   6  16        6.43        3.51     12.12 o
  -4   6  16        0.01        7.00     21.41 o
  -2   6  16       50.89       81.11     27.79 o
   0   6  16      181.71      188.27     24.01 o
   2   6  16       70.05       63.40     21.33 o
 -21   7  16       98.84       83.58     19.54 o
 -19   7  16      137.49      120.65     21.51 o
 -17   7  16      818.02      815.66     27.83 o
 -15   7  16     1494.33     1663.35     37.63 o
 -13   7  16      869.79      979.93     30.44 o
 -11   7  16       24.85       13.31     14.31 o
  -9   7  16      226.42      206.94     16.02 o
  -7   7  16      443.68      475.59     21.98 o
  -5   7  16       58.96       75.23     14.84 o
  -3   7  16      131.86      136.48     26.89 o
  -1   7  16      224.59      229.54     28.40 o
   1   7  16       28.62       41.73     23.22 o
 -20   8  16      274.84      344.82     24.94 o
 -18   8  16      213.13      241.40     29.56 o
 -16   8  16        0.06        3.74     20.29 o
 -14   8  16      363.80      419.15     27.77 o
 -12   8  16       69.91       60.70     19.73 o
 -10   8  16        0.20      -16.97     17.16 o
  -8   8  16       18.59       14.87     21.97 o
  -6   8  16       51.74       80.13     17.15 o
  -4   8  16      245.95      241.99     24.04 o
  -2   8  16      632.97      570.05     33.69 o
   0   8  16      225.60      261.40     31.17 o
 -17   9  16      288.51      300.80     24.23 o
 -15   9  16      197.94      201.40     27.05 o
 -13   9  16       10.01       -7.20     18.83 o
 -11   9  16        3.24       25.90     19.90 o
  -9   9  16        0.04       -0.38     18.55 o
  -7   9  16       54.29       69.12     25.14 o
  -5   9  16      289.74      394.50     28.77 o
  -3   9  16      340.57      351.19     28.37 o
 -14  10  16        0.40      -22.81     19.27 o
 -12  10  16       28.50       13.59     30.96 o
 -10  10  16       13.54        3.66     19.98 o
  -8  10  16       14.90       75.09     31.03 o
  -6  10  16        1.13       -9.45     43.06 o
 -25   1  17       10.85       20.63     22.50 o
 -23   1  17      111.48       65.83     20.77 o
 -21   1  17      504.35      537.57     39.26 o
 -19   1  17       41.37       56.43     12.62 o
 -17   1  17       68.51       75.96     10.58 o
 -15   1  17      137.87      152.79     13.53 o
 -13   1  17      123.10      106.57     12.06 o
 -11   1  17       31.65       23.06     10.40 o
  -9   1  17      789.90      740.68     29.45 o
  -7   1  17      169.13      173.50     19.39 o
  -5   1  17      182.43      176.78     22.97 o
  -3   1  17      609.96      702.79     32.19 o
  -1   1  17       36.23       27.46     28.75 o
   1   1  17      397.10      444.57     29.36 o
   3   1  17      110.84       56.79     21.37 o
 -24   2  17      580.52      714.91     54.33 o
 -22   2  17       34.17       38.03     19.13 o
 -20   2  17      407.34      387.47     21.29 o
 -18   2  17        9.25       11.83     13.47 o
 -16   2  17       18.27       33.96     10.00 o
 -14   2  17      809.87      790.15     21.99 o
 -12   2  17     1037.18     1071.77     24.41 o
 -10   2  17      148.61      131.12     19.15 o
  -8   2  17      339.61      326.30     22.28 o
  -6   2  17     1177.25     1214.22     36.45 o
  -4   2  17      974.95      981.54     34.57 o
  -2   2  17      384.78      387.76     27.49 o
   0   2  17       26.13        8.08     18.07 o
   2   2  17      962.48      986.64     43.84 o
 -23   3  17      166.44      200.29     30.57 o
 -21   3  17       70.95       70.06     15.48 o
 -19   3  17      314.21      308.48     20.08 o
 -17   3  17       63.83       42.63     13.31 o
 -15   3  17       30.63       26.79     10.14 o
 -13   3  17      466.51      467.14     18.56 o
 -11   3  17     1748.97     1964.00     31.38 o
  -9   3  17      459.56      465.11     20.18 o
  -7   3  17        0.01       -8.88     13.98 o
  -5   3  17      141.39      147.85     25.01 o
  -3   3  17      491.53      441.51     28.17 o
  -1   3  17      436.73      413.58     30.96 o
   1   3  17       82.74       60.26     33.51 o
   3   3  17       28.19       18.40     19.96 o
 -22   4  17       50.34       44.54     14.66 o
 -20   4  17       52.69       34.64     13.95 o
 -18   4  17       49.25       41.60     13.88 o
 -16   4  17        0.87       -3.22     13.29 o
 -14   4  17       27.08       -0.38     12.90 o
 -12   4  17        8.72        5.48     10.02 o
 -10   4  17       43.14       27.58     17.66 o
  -8   4  17       16.01        2.40     12.74 o
  -6   4  17      101.56       90.04     17.27 o
  -4   4  17       39.93       39.67     16.79 o
  -2   4  17      243.45      261.24     23.75 o
   0   4  17       69.10       20.60     25.87 o
   2   4  17       46.04       51.23     31.24 o
 -23   5  17       33.84       29.20     20.60 o
 -21   5  17      158.52      139.92     19.06 o
 -19   5  17      308.76      340.03     20.02 o
 -17   5  17       71.06       75.80     14.92 o
 -15   5  17        2.57       -2.75     13.49 o
 -13   5  17       44.63       41.82     14.42 o
 -11   5  17        0.84      -17.50     10.98 o
  -9   5  17       18.02       27.35     12.16 o
  -7   5  17       26.79       26.89     13.50 o
  -5   5  17      129.93      142.29     19.60 o
  -3   5  17      114.18       91.48     19.72 o
  -1   5  17      269.71      302.03     24.82 o
   1   5  17       31.13       30.51     24.75 o
 -20   6  17        0.78      -14.88     13.89 o
 -18   6  17       53.21       63.10     15.44 o
 -16   6  17      507.80      603.58     27.92 o
 -14   6  17      998.99     1050.87     31.55 o
 -12   6  17      199.72      181.68     18.03 o
 -10   6  17       23.74       13.18     11.19 o
  -8   6  17      545.10      488.67     22.07 o
  -6   6  17      243.67      240.45     19.90 o
  -4   6  17      256.14      324.08     26.03 o
  -2   6  17      241.95      253.88     25.62 o
   0   6  17       11.93       27.99     25.21 o
 -19   7  17      167.10      187.38     21.50 o
 -17   7  17       25.55       40.26     19.47 o
 -15   7  17      174.82      168.62     22.69 o
 -13   7  17      225.16      212.37     26.77 o
 -11   7  17       38.15       36.56     15.53 o
  -9   7  17        0.19       23.95     21.40 o
  -7   7  17        4.32       -9.97     14.13 o
  -5   7  17      117.98      163.63     22.45 o
  -3   7  17      129.06      100.45     21.94 o
  -1   7  17       34.46       41.53     39.23 o
 -18   8  17        0.00        6.81     21.59 o
 -16   8  17        0.00      -15.13     19.06 o
 -14   8  17      134.40      127.12     21.31 o
 -12   8  17       45.31       31.98     18.99 o
 -10   8  17      110.42       98.07     20.92 o
  -8   8  17      232.82      278.28     30.25 o
  -6   8  17       14.95       13.98     17.20 o
  -4   8  17      121.89      133.91     22.51 o
 -15   9  17        4.15      -13.41     19.51 o
 -13   9  17      186.20      198.95     24.58 o
 -11   9  17      113.28      106.50     22.24 o
  -9   9  17      474.81      607.31     32.58 o
  -7   9  17      118.29      110.85     39.43 o
 -24   0  18        0.71       -2.36     30.64 o
 -22   0  18      832.84      850.94     67.18 o
 -20   0  18     3814.44     3874.29     93.42 o
 -18   0  18      145.94      107.81     17.53 o
 -16   0  18       18.11       16.07     15.78 o
 -14   0  18      164.67      138.64     17.28 o
 -12   0  18      108.25       55.05     18.23 o
 -10   0  18      176.53      122.84     20.64 o
  -8   0  18      785.55      854.77    106.07 o
  -6   0  18      191.88      240.19     38.89 o
  -4   0  18      154.53      141.75     30.38 o
  -2   0  18       15.95      -11.33     45.97 o
   0   0  18     1793.38     1729.33     80.73 o
 -23   1  18       26.91        7.55     19.48 o
 -21   1  18        9.34       40.01     19.91 o
 -19   1  18       16.37       38.09     14.37 o
 -17   1  18      258.90      256.98     13.99 o
 -15   1  18      521.91      532.75     20.09 o
 -13   1  18      374.67      402.40     17.82 o
 -11   1  18       89.49       63.12     13.30 o
  -9   1  18       17.02        7.44     14.97 o
  -7   1  18      967.78     1028.10     35.52 o
  -5   1  18      688.94      694.49     31.82 o
  -3   1  18      488.88      465.33     29.58 o
  -1   1  18       16.77      -23.25     23.31 o
   1   1  18      262.10      290.83     27.63 o
 -22   2  18       36.50       27.22     19.39 o
 -20   2  18        1.78       48.06     14.82 o
 -18   2  18      486.59      544.03     23.44 o
 -16   2  18        2.40        2.27     10.03 o
 -14   2  18      180.38      176.53     15.18 o
 -12   2  18      336.35      348.98     18.77 o
 -10   2  18        2.87       -9.04     15.40 o
  -8   2  18        1.40       21.89     15.29 o
  -6   2  18       45.75       55.54     18.19 o
  -4   2  18        3.88        0.47     19.87 o
  -2   2  18      279.86      292.86     35.21 o
   0   2  18       28.45       19.14     46.27 o
 -23   3  18       60.85       87.28     22.04 o
 -21   3  18        5.47       18.68     14.73 o
 -19   3  18      150.69      177.31     16.79 o
 -17   3  18      163.74      166.13     17.74 o
 -15   3  18       87.28      127.89     26.34 o
 -13   3  18       55.13       75.32     13.52 o
 -11   3  18       22.67       -2.03     11.82 o
  -9   3  18       47.59       52.20     14.75 o
  -7   3  18      234.26      221.42     21.59 o
  -5   3  18      489.33      455.09     28.07 o
  -3   3  18      833.73      758.44     33.90 o
  -1   3  18      157.53      128.90     28.75 o
 -22   4  18      198.84      222.96     20.17 o
 -20   4  18      100.11      103.78     15.96 o
 -18   4  18       96.82       79.95     16.40 o
 -16   4  18      106.82       62.11     15.95 o
 -14   4  18       39.48       33.80     19.64 o
 -12   4  18       31.79       53.84     13.73 o
 -10   4  18      276.05      284.71     19.03 o
  -8   4  18       98.63      136.37     16.66 o
  -6   4  18      109.19       80.14     18.95 o
  -4   4  18      178.60      147.68     22.11 o
  -2   4  18       45.28       33.36     26.61 o
   0   4  18        5.29      -11.82     18.91 o
 -21   5  18       26.65       15.01     14.71 o
 -19   5  18       70.96       56.42     15.36 o
 -17   5  18      121.09      120.43     17.71 o
 -15   5  18      470.80      516.68     29.63 o
 -13   5  18      255.94      266.13     20.07 o
 -11   5  18      141.68      152.36     14.12 o
  -9   5  18      247.03      256.67     19.82 o
  -7   5  18      390.70      384.72     22.53 o
  -5   5  18      366.63      318.94     24.54 o
  -3   5  18      192.19      191.05     22.56 o
  -1   5  18       23.65       15.17     27.74 o
 -20   6  18       30.62       17.36     15.41 o
 -18   6  18      273.66      300.31     20.62 o
 -16   6  18       89.55      107.93     18.19 o
 -14   6  18       26.91       25.11     15.40 o
 -12   6  18       16.54        6.45     15.74 o
 -10   6  18       25.91       31.57     17.64 o
  -8   6  18        0.19       -4.74     18.20 o
  -6   6  18       41.40       45.95     16.06 o
  -4   6  18        0.24        3.15     19.40 o
 -17   7  18      292.07      291.15     23.87 o
 -15   7  18      618.90      736.72     40.66 o
 -13   7  18      205.33      224.51     23.97 o
 -11   7  18        8.64       -5.90     18.25 o
  -9   7  18      224.06      283.96     39.21 o
  -7   7  18      156.15      155.61     23.62 o
  -5   7  18      182.55      195.91     24.45 o
 -14   8  18        5.81       16.36     19.86 o
 -12   8  18       25.34       14.69     23.31 o
 -10   8  18      220.45      234.58     24.66 o
  -8   8  18      108.66      130.51     42.43 o
 -21   1  19      522.04      630.43     47.94 o
 -19   1  19        0.93       15.43     15.12 o
 -17   1  19       84.95      110.50     20.42 o
 -15   1  19       28.34       18.82     12.01 o
 -13   1  19        9.37       -4.66     12.56 o
 -11   1  19       94.30      101.97     14.64 o
  -9   1  19       57.90       62.98     24.48 o
  -7   1  19      324.13      284.41     36.06 o
  -5   1  19      121.72       96.57     23.48 o
  -3   1  19       98.35       87.00     21.22 o
  -1   1  19      703.02      683.55     49.84 o
 -22   2  19      495.99      636.97     39.30 o
 -20   2  19       91.62       90.21     16.55 o
 -18   2  19      586.91      615.12     28.36 o
 -16   2  19      204.37      233.02     17.80 o
 -14   2  19       96.33       91.49     13.79 o
 -12   2  19        1.72       10.02     11.99 o
 -10   2  19      106.56       87.27     23.70 o
  -8   2  19      419.16      482.18     46.10 o
  -6   2  19      804.23      784.94     33.62 o
  -4   2  19      934.46      897.60     43.72 o
  -2   2  19        0.50      -34.81     18.94 o
 -21   3  19      194.89      252.24     19.33 o
 -19   3  19       24.30       32.39     14.60 o
 -17   3  19       79.80      100.57     16.83 o
 -15   3  19       43.24       21.19     18.39 o
 -13   3  19       16.36        1.93     17.72 o
 -11   3  19      156.55      137.54     17.52 o
  -9   3  19      883.63     1017.68     37.06 o
  -7   3  19      231.49      232.00     22.74 o
  -5   3  19       24.61       13.95     27.05 o
  -3   3  19       24.66      -16.42     19.20 o
 -20   4  19        0.84       -0.98     17.45 o
 -18   4  19        0.18       -4.61     14.01 o
 -16   4  19       10.68        3.44     14.83 o
 -14   4  19        6.08      -29.50     23.48 o
 -12   4  19       70.91       43.18     28.01 o
 -10   4  19      109.30      122.67     16.80 o
  -8   4  19        2.64       -5.10     18.78 o
  -6   4  19        0.07        1.31     21.23 o
  -4   4  19        7.56      -10.69     18.06 o
 -19   5  19      287.93      302.20     26.18 o
 -17   5  19      243.83      300.20     22.55 o
 -15   5  19      115.57      113.09     20.64 o
 -13   5  19        2.37       -5.71     16.53 o
 -11   5  19      101.13       94.93     21.45 o
  -9   5  19       90.47      125.31     23.96 o
  -7   5  19        3.66       31.33     15.25 o
  -5   5  19       22.45       21.66     18.47 o
 -16   6  19      528.19      647.44     32.21 o
 -14   6  19      370.61      382.46     23.33 o
 -12   6  19       93.85       67.03     19.71 o
 -10   6  19        0.02      -17.74     22.21 o
  -8   6  19       85.22       57.53     23.72 o
  -6   6  19      489.96      428.75     31.27 o
 -13   7  19        2.42       -1.24     49.74 o
 -11   7  19       24.95       23.50     23.07 o
 -20   0  20       93.78      204.28     48.32 o
 -18   0  20     2231.56     2470.45     84.13 o
 -16   0  20      199.09      154.53     22.88 o
 -14   0  20       15.21       31.94     18.85 o
 -12   0  20      167.23      150.32     31.24 o
 -10   0  20       71.72      116.75     28.88 o
  -8   0  20      593.92      657.53     87.22 o
  -6   0  20      421.15      369.90     51.86 o
  -4   0  20       16.93      -31.85     80.14 o
 -19   1  20      281.76      297.33     29.62 o
 -17   1  20       23.64       63.43     24.42 o
 -15   1  20       35.42       18.82     13.18 o
 -13   1  20      105.35      100.18     14.95 o
 -11   1  20      182.24      179.69     20.82 o
  -9   1  20       16.17       15.69     35.55 o
  -7   1  20      343.88      349.45     26.86 o
  -5   1  20      650.69      653.27     33.99 o
 -20   2  20      203.48      227.44     18.72 o
 -18   2  20        6.77       24.45     15.69 o
 -16   2  20        8.25        6.92     27.12 o
 -14   2  20       11.50        5.58     15.99 o
 -12   2  20        0.01      -12.55     12.47 o
 -10   2  20      106.77       87.55     16.69 o
  -8   2  20       10.12       -2.12     19.56 o
  -6   2  20      181.25      176.85     30.28 o
 -19   3  20        4.15       16.77     15.03 o
 -17   3  20       29.49       38.02     26.62 o
 -15   3  20        1.24       -0.59     26.22 o
 -13   3  20       10.02       -7.47     15.94 o
 -11   3  20       46.61       30.47     15.87 o
  -9   3  20       58.71       49.41     16.52 o
  -7   3  20       90.20       77.21     31.30 o
 -18   4  20      330.74      345.02     23.01 o
 -16   4  20      216.35      210.11     22.82 o
 -14   4  20       25.98      -13.94     29.20 o
 -12   4  20        7.80       31.63     28.07 o
 -10   4  20      169.10      209.41     18.96 o
  -8   4  20      574.63      617.43     28.89 o
 -15   5  20      155.81      157.33     27.90 o
 -13   5  20       10.23       -7.53     18.01 o
 -11   5  20       45.63       30.08     25.69 o
  -9   5  20        3.68       17.48     32.95 o
 -17   1  21       26.12       27.72     21.98 o
 -15   1  21       23.02        6.23     18.71 o
 -13   1  21        0.84       -3.60     19.06 o
 -11   1  21        2.53      -12.92     22.39 o
  -9   1  21      527.02      581.09     58.19 o
 -16   2  21       18.70       32.37     33.29 o
 -14   2  21       41.74       43.24     24.55 o
 -12   2  21       37.76       15.38     20.90 o
 -10   2  21        2.93      -12.98     23.69 o
 -13   3  21       48.53       36.29     29.79 o
 
